# Supplementary material for: N-(2-Chloro­phen­yl)-1-(4-chloro­phen­yl)formamido 3-(2-nitrophenyl)­propano­ate
Source: Acta Crystallogr Sect E Struct Rep Online. 2012 Nov 30;68(Pt 12):o3498. doi: 10.1107/S1600536812048726 (PMC3589069; doi:10.1107/S1600536812048726)
Supplement: Supplementary file 1 [file e-68-o3498-sup1.cif]

##############################################################################
#                                                                            #
# This CIF contains the data in a paper accepted for publication in          #
# Acta Crystallographica Section E. It conforms to the requirements of       #
# Notes for Authors for Acta Crystallographica Section E, and has been       #
# peer reviewed under the auspices of the IUCr Commission on Journals.       #
#                                                                            #
# Full details of the Crystallographic Information File format               #
# are given in the paper "The Crystallographic Information File (CIF):       #
# a New Standard Archive File for Crystallography" by S. R. Hall, F. H.      #
# Allen and I. D. Brown [Acta Cryst. (1991), A47, 655-685].                  #
#                                                                            #
# The current version of the core CIF dictionary is obtainable from          #
# ftp://ftp.iucr.org/pub/cif_core.dic.                                       #
#                                                                            #
# Software is freely available for graphical display of the structure(s)     #
# in this CIF. For information consult the CIF software page                 #
# http://www.iucr.org/resources/cif/software.                                #
#                                                                            #
# This file may be used for bona fide research purposes within the           #
# scientific community so long as proper attribution is given to the journal # 
# article from which it was obtained.                                        #
#                                                                            #
##############################################################################
data_global
_audit_creation_method     'form.cif (version 2.0)'
_journal_data_validation_number     ?
_journal_date_recd_electronic     2012-11-14
_journal_date_accepted     2012-11-27
_journal_name_full     'Acta Crystallographica, Section E'
_journal_year     2012
_journal_volume     68
_journal_issue     12
_journal_page_first     o3498
_journal_page_last     o3498
_journal_paper_category     QO
_journal_paper_doi     10.1107/S1600536812048726
_journal_coeditor_code     LH5558
_publ_contact_author_name     'Lin-Lan Fan'
_publ_contact_author_address
;
Department of laboratory center for medical sciences
school of basic medical sciences
Lanzhou University
Lanzhou 730000
Gansu Province
Peoples Republic of China
;
_publ_contact_author_email     fanlinlan1020@163.com
_publ_contact_author_fax     '0931-8915685'
_publ_contact_author_phone     '18298416968'
_publ_section_title
;
<i>N</i>-(2-Chlorophenyl)-1-(4-chlorophenyl)formamido
3-(2-nitrophenyl)propanoate
;
loop_
    _publ_author_name
    _publ_author_footnote
    _publ_author_address
    'Fan, Lin-Lan' .
;
Department of Laboratory Center for Medical Sciences
School of Basic Medical Sciences
Lanzhou University
Lanzhou 730000
Gansu Province
People's Republic of China
;
    'Wang, Hui' .
;
Jiuquan Institute for Food and Drug Control
Jiuquan 735000
Gansu Province
People's Republic of China
;
    'Ma, Jing' .
;
Institute of Medicinal Chemistry
School of Pharmacy
Lanzhou University
Lanzhou 730000
Gansu Province
People's Republic of China
;
    'Shi, Xiu-Xiao' .
;
Institute of Medicinal Chemistry
School of Pharmacy
Lanzhou University
Lanzhou 730000
Gansu Province
People's Republic of China
;
data_I
_chemical_name_systematic
;
<i>N</i>-(2-Chlorophenyl)-1-(4-chlorophenyl)formamido
3-(2-nitrophenyl)propanoate
;
_chemical_name_common     ?
_chemical_formula_moiety     'C22 H16 Cl2 N2 O5'
_chemical_formula_sum     'C22 H16 Cl2 N2 O5'
_chemical_formula_structural     ?
_chemical_formula_analytical     ?
_chemical_formula_iupac     'C22 H16 Cl2 N2 O5'
_chemical_formula_weight     459.27
_chemical_melting_point     ?
_space_group_crystal_system     triclinic
_space_group_name_H-M_alt     'P -1'
_space_group_name_Hall     '-P 1'
loop_
    _space_group_symop_id
    _space_group_symop_operation_xyz
    1 'x, y, z'
    2 '-x, -y, -z'
_cell_length_a     9.1574(8)
_cell_length_b     10.1976(6)
_cell_length_c     12.1736(8)
_cell_angle_alpha     91.847(5)
_cell_angle_beta     108.327(8)
_cell_angle_gamma     100.285(6)
_cell_volume     1057.06(13)
_cell_formula_units_Z     2
_cell_measurement_reflns_used     2906
_cell_measurement_theta_min     2.9937
_cell_measurement_theta_max     28.5434
_cell_measurement_temperature     292.5(4)
_exptl_crystal_description     block
_exptl_crystal_colour     'colourless'
_exptl_crystal_size_max     0.32
_exptl_crystal_size_mid     0.28
_exptl_crystal_size_min     0.25
_exptl_crystal_size_rad     ?
_exptl_crystal_density_diffrn     1.443
_exptl_crystal_density_meas     ?
_exptl_crystal_density_method     'not measured'
_exptl_crystal_F_000     472
_exptl_absorpt_coefficient_mu     0.344
_exptl_absorpt_correction_type     multi-scan
_exptl_absorpt_process_details
;
(CrysAlis PRO; Agilent, 2011)
;
_exptl_absorpt_correction_T_min     0.84342
_exptl_absorpt_correction_T_max     1.00000
_exptl_special_details     ?
_diffrn_ambient_temperature     292.5(4)
_diffrn_radiation_type     'Mo K\a'
_diffrn_radiation_wavelength     0.7107
_diffrn_radiation_source     'SuperNova (Mo) X-ray Source'
_diffrn_radiation_monochromator     mirror
_diffrn_measurement_device_type     'Agilent SuperNova (Dual, Cu at zero, Eos)'
_diffrn_measurement_method     '\w scans'
_diffrn_detector_area_resol_mean     16.0733
_diffrn_reflns_number     7898
_diffrn_reflns_av_R_equivalents     0.0177
_diffrn_reflns_av_sigmaI/netI     0.0326
_diffrn_reflns_theta_min     3.00
_diffrn_reflns_theta_max     28.61
_diffrn_reflns_theta_full     25.24
_diffrn_measured_fraction_theta_max     0.9815
_diffrn_measured_fraction_theta_full     0.9975
_diffrn_reflns_limit_h_min     -12
_diffrn_reflns_limit_h_max     12
_diffrn_reflns_limit_k_min     -11
_diffrn_reflns_limit_k_max     13
_diffrn_reflns_limit_l_min     -12
_diffrn_reflns_limit_l_max     15
_diffrn_reflns_reduction_process     ?
_diffrn_standards_number     ?
_diffrn_standards_interval_count     ?
_diffrn_standards_interval_time     ?
_diffrn_standards_decay_%     ?
loop_
    _diffrn_standard_refln_index_h
    _diffrn_standard_refln_index_k
    _diffrn_standard_refln_index_l
    ? ? ?
_refine_special_details
;
Refinement of <i>F</i>^2^ against ALL reflections. The weighted <i>R</i>-factor
<i>wR</i> and goodness of fit <i>S</i> are based on <i>F</i>^2^, conventional
<i>R</i>-factors <i>R</i> are based on <i>F</i>, with <i>F</i> set to zero for
negative <i>F</i>^2^. The threshold expression of <i>F</i>^2^ >
\s(<i>F</i>^2^) is used only for calculating <i>R</i>-factors(gt) <i>etc</i>.
and is not relevant to the choice of reflections for refinement.
<i>R</i>-factors based on <i>F</i>^2^ are statistically about twice as large
as those based on <i>F</i>, and <i>R</i>- factors based on ALL data will be
even larger.
;
_reflns_number_total     4785
_reflns_number_gt     3434
_reflns_threshold_expression     I>2\s(I)
_refine_ls_structure_factor_coef     Fsqd
_refine_ls_matrix_type     full
_refine_ls_R_factor_all     0.0762
_refine_ls_R_factor_gt     0.0545
_refine_ls_wR_factor_all     ?
_refine_ls_wR_factor_ref     0.1394
_refine_ls_goodness_of_fit_all     ?
_refine_ls_goodness_of_fit_ref     1.044
_refine_ls_restrained_S_all     1.056
_refine_ls_restrained_S_obs     ?
_refine_ls_number_reflns     4785
_refine_ls_number_parameters     298
_refine_ls_number_restraints     24
_refine_ls_number_constraints     ?
_refine_ls_hydrogen_treatment     constr
_refine_ls_weighting_scheme     calc
_refine_ls_weighting_details
         'calc w=1/[\s^2^(Fo^2^)+(0.0447P)^2^+0.5564P] where P=(Fo^2^+2Fc^2^)/3'
_refine_ls_shift/su_max     0.000
_refine_ls_shift/su_mean     0.000
_refine_diff_density_max     0.482
_refine_diff_density_min     -0.451
_refine_ls_extinction_method     none
_refine_ls_extinction_coef     ?
loop_
    _atom_type_symbol
    _atom_type_description
    _atom_type_scat_dispersion_real
    _atom_type_scat_dispersion_imag
    _atom_type_scat_source
    'H' 'H' 0.0000 0.0000
                         'International Tables Vol C Tables 4.2.6.8 and 6.1.1.4'
    'C' 'C' 0.0033 0.0016
                         'International Tables Vol C Tables 4.2.6.8 and 6.1.1.4'
    'N' 'N' 0.0061 0.0033
                         'International Tables Vol C Tables 4.2.6.8 and 6.1.1.4'
    'O' 'O' 0.0106 0.0060
                         'International Tables Vol C Tables 4.2.6.8 and 6.1.1.4'
    'Cl' 'Cl' 0.1484 0.1585
                         'International Tables Vol C Tables 4.2.6.8 and 6.1.1.4'
_computing_data_collection
;
CrysAlis PRO (Agilent, 2011)
;
_computing_cell_refinement
;
CrysAlis PRO (Agilent, 2011)
;
_computing_data_reduction
;
CrysAlis PRO (Agilent, 2011)
;
_computing_structure_solution     'SHELXS97 (Sheldrick, 2008)'
_computing_structure_refinement
;
SHELXL97 (Sheldrick, 2008)
;
_computing_molecular_graphics
;
PLATON (Spek, 2009)
;
_computing_publication_material
;
SHELXL97 (Sheldrick, 2008)
;
loop_
    _atom_site_type_symbol
    _atom_site_label
    _atom_site_fract_x
    _atom_site_fract_y
    _atom_site_fract_z
    _atom_site_U_iso_or_equiv
    _atom_site_adp_type
    _atom_site_calc_flag
    _atom_site_refinement_flags
    _atom_site_occupancy
    _atom_site_symmetry_multiplicity
    _atom_site_disorder_assembly
    _atom_site_disorder_group
    Cl Cl1 0.30250(8) 0.14141(7) 0.49104(6) 0.0635(2) Uani d . 1 1 . .
    Cl Cl2 0.24622(12) -0.53403(8) 0.43213(9) 0.0942(3) Uani d . 1 1 . .
    O O2 0.03359(18) 0.18128(15) 0.24969(15) 0.0496(4) Uani d . 1 1 . .
    O O1 -0.1073(2) -0.01016(18) 0.33664(18) 0.0641(5) Uani d . 1 1 . .
    O O3 -0.1782(3) 0.0981(2) 0.09403(19) 0.0827(7) Uani d . 1 1 . .
    N N1 0.0768(2) 0.05360(18) 0.25036(18) 0.0455(5) Uani d . 1 1 . .
    C C9 0.3548(3) 0.1106(2) 0.3701(2) 0.0473(5) Uani d . 1 1 . .
    C C8 0.2407(3) 0.0716(2) 0.2637(2) 0.0436(5) Uani d . 1 1 . .
    C C7 0.0030(3) -0.0337(2) 0.3102(2) 0.0468(5) Uani d . 1 1 . .
    C C6 0.0626(3) -0.1603(2) 0.3349(2) 0.0456(5) Uani d . 1 1 . .
    C C3 0.1726(3) -0.3910(2) 0.3938(3) 0.0583(7) Uani d . 1 1 . .
    C C14 -0.0991(3) 0.1893(3) 0.1623(2) 0.0532(6) Uani d . 1 1 . .
    C C13 0.2822(3) 0.0474(3) 0.1654(3) 0.0576(7) Uani d . 1 1 . .
    H H13 0.2058 0.0246 0.0927 0.069 Uiso calc R 1 1 . .
    C C4 0.1748(3) -0.3425(2) 0.2910(3) 0.0600(7) Uani d . 1 1 . .
    H H4 0.2127 -0.3874 0.2414 0.072 Uiso calc R 1 1 . .
    C C17 -0.3174(3) 0.4808(3) 0.1221(2) 0.0558(7) Uani d . 1 1 . .
    C C1 0.0565(3) -0.2147(3) 0.4362(2) 0.0565(6) Uani d . 1 1 . .
    H H1 0.0148 -0.1728 0.4849 0.068 Uiso calc R 1 1 . .
    C C5 0.1203(3) -0.2260(2) 0.2610(2) 0.0538(6) Uani d . 1 1 . .
    H H5 0.1223 -0.1919 0.1915 0.065 Uiso calc R 1 1 . .
    C C18 -0.2762(3) 0.6005(3) 0.0793(2) 0.0594(7) Uani d . 1 1 A .
    C C15 -0.1275(3) 0.3281(2) 0.1738(2) 0.0545(6) Uani d . 1 1 . .
    H H15A -0.0445 0.3904 0.1583 0.065 Uiso calc R 1 1 . .
    H H15B -0.1223 0.3501 0.2532 0.065 Uiso calc R 1 1 . .
    N N2 -0.1934(4) 0.6103(4) -0.0050(3) 0.0862(8) Uani d . 1 1 . .
    C C11 0.5514(4) 0.0928(3) 0.2855(4) 0.0758(9) Uani d . 1 1 . .
    H H11 0.6565 0.0978 0.2930 0.091 Uiso calc R 1 1 . .
    C C12 0.4391(4) 0.0577(3) 0.1778(3) 0.0731(9) Uani d . 1 1 . .
    H H12 0.4689 0.0409 0.1132 0.088 Uiso calc R 1 1 . .
    C C10 0.5115(3) 0.1204(3) 0.3813(3) 0.0634(7) Uani d . 1 1 . .
    H H10 0.5887 0.1455 0.4533 0.076 Uiso calc R 1 1 . .
    C C2 0.1111(3) -0.3299(3) 0.4659(3) 0.0642(7) Uani d . 1 1 . .
    H H2 0.1064 -0.3660 0.5342 0.077 Uiso calc R 1 1 . .
    C C16 -0.2842(3) 0.3464(3) 0.0924(3) 0.0670(8) Uani d . 1 1 . .
    H H16A -0.2836 0.3403 0.0129 0.080 Uiso calc R 1 1 . .
    H H16B -0.3667 0.2756 0.0986 0.080 Uiso calc R 1 1 . .
    C C20 -0.3816(4) 0.7203(4) 0.1959(3) 0.0823(10) Uani d . 1 1 A .
    H H20 -0.4026 0.7998 0.2210 0.099 Uiso calc R 1 1 . .
    C C22 -0.3929(4) 0.4867(3) 0.2037(3) 0.0744(8) Uani d . 1 1 . .
    H H22 -0.4229 0.4084 0.2350 0.089 Uiso calc R 1 1 . .
    C C21 -0.4252(4) 0.6038(4) 0.2402(3) 0.0854(10) Uani d . 1 1 . .
    H H21 -0.4768 0.6038 0.2949 0.102 Uiso calc R 1 1 . .
    C C19 -0.3082(4) 0.7198(3) 0.1157(3) 0.0744(9) Uani d . 1 1 . .
    H H19 -0.2790 0.7987 0.0850 0.089 Uiso calc R 1 1 A .
    O O4B -0.2146(9) 0.5291(11) -0.0774(8) 0.137(4) Uani d PU 0.50 1 A 1
    O O5A -0.2098(13) 0.6859(11) -0.0663(10) 0.171(4) Uani d PU 0.50 1 A 2
    O O4A -0.1345(10) 0.5136(9) -0.0205(7) 0.114(3) Uani d PU 0.50 1 A 2
    O O5B -0.0987(8) 0.7288(7) -0.0029(5) 0.0943(17) Uani d P 0.50 1 A 1
loop_
    _atom_site_aniso_label
    _atom_site_aniso_U_11
    _atom_site_aniso_U_22
    _atom_site_aniso_U_33
    _atom_site_aniso_U_12
    _atom_site_aniso_U_13
    _atom_site_aniso_U_23
    Cl1 0.0684(4) 0.0682(4) 0.0530(4) 0.0221(3) 0.0142(3) 0.0018(3)
    Cl2 0.1052(7) 0.0560(4) 0.1179(8) 0.0351(4) 0.0201(6) 0.0158(5)
    O2 0.0434(9) 0.0434(8) 0.0577(10) 0.0202(7) 0.0046(7) 0.0009(7)
    O1 0.0492(10) 0.0645(11) 0.0909(14) 0.0216(9) 0.0346(10) 0.0043(10)
    O3 0.0803(14) 0.0757(13) 0.0724(14) 0.0383(11) -0.0127(11) -0.0204(11)
    N1 0.0394(10) 0.0423(10) 0.0578(12) 0.0189(8) 0.0140(9) 0.0052(9)
    C9 0.0416(12) 0.0391(11) 0.0630(15) 0.0134(9) 0.0159(11) 0.0125(11)
    C8 0.0388(12) 0.0397(11) 0.0571(14) 0.0161(9) 0.0171(10) 0.0110(10)
    C7 0.0368(12) 0.0475(12) 0.0557(14) 0.0117(10) 0.0133(10) -0.0034(11)
    C6 0.0340(11) 0.0407(11) 0.0608(15) 0.0053(9) 0.0154(10) -0.0026(10)
    C3 0.0549(15) 0.0398(12) 0.0733(19) 0.0091(11) 0.0117(13) 0.0022(12)
    C14 0.0477(14) 0.0620(15) 0.0497(14) 0.0255(12) 0.0079(11) 0.0009(12)
    C13 0.0608(16) 0.0535(14) 0.0696(18) 0.0201(12) 0.0311(14) 0.0147(13)
    C4 0.0606(16) 0.0457(13) 0.080(2) 0.0152(12) 0.0298(14) -0.0048(13)
    C17 0.0432(13) 0.0602(15) 0.0573(15) 0.0255(12) -0.0009(11) 0.0024(12)
    C1 0.0568(15) 0.0526(14) 0.0655(17) 0.0093(12) 0.0289(13) 0.0018(12)
    C5 0.0560(15) 0.0455(13) 0.0635(16) 0.0116(11) 0.0243(12) 0.0003(11)
    C18 0.0480(14) 0.0698(17) 0.0559(16) 0.0250(13) 0.0032(12) 0.0071(13)
    C15 0.0506(14) 0.0529(14) 0.0571(15) 0.0240(11) 0.0064(11) 0.0015(12)
    N2 0.088(2) 0.106(2) 0.071(2) 0.037(2) 0.0235(16) 0.026(2)
    C11 0.0516(17) 0.0695(18) 0.122(3) 0.0229(14) 0.0430(19) 0.0298(19)
    C12 0.086(2) 0.0659(18) 0.098(3) 0.0309(16) 0.063(2) 0.0240(17)
    C10 0.0421(14) 0.0575(15) 0.089(2) 0.0134(12) 0.0159(14) 0.0201(15)
    C2 0.0716(18) 0.0520(15) 0.0662(18) 0.0074(13) 0.0209(15) 0.0079(13)
    C16 0.0606(17) 0.0610(16) 0.0701(18) 0.0311(13) -0.0015(14) 0.0003(14)
    C20 0.070(2) 0.080(2) 0.089(2) 0.0403(18) 0.0030(18) -0.0141(19)
    C22 0.0614(18) 0.084(2) 0.084(2) 0.0323(16) 0.0222(16) 0.0157(17)
    C21 0.070(2) 0.111(3) 0.083(2) 0.045(2) 0.0217(18) -0.001(2)
    C19 0.0672(19) 0.0629(17) 0.082(2) 0.0270(15) 0.0005(16) 0.0067(16)
    O4B 0.106(6) 0.178(8) 0.124(7) -0.001(5) 0.055(5) -0.074(6)
    O5A 0.222(9) 0.153(7) 0.193(8) 0.065(7) 0.119(7) 0.114(7)
    O4A 0.140(7) 0.131(5) 0.124(6) 0.071(5) 0.087(5) 0.062(5)
    O5B 0.111(5) 0.096(4) 0.082(4) 0.012(3) 0.042(3) 0.027(3)
_geom_special_details
;
All e.s.d.'s (except the e.s.d. in the dihedral angle between two l.s. planes)
are estimated using the full covariance matrix. The cell e.s.d.'s are taken
into account individually in the estimation of e.s.d.'s in distances, angles
and torsion angles; correlations between e.s.d.'s in cell parameters are only
used when they are defined by crystal symmetry. An approximate (isotropic)
treatment of cell e.s.d.'s is used for estimating e.s.d.'s involving l.s.
planes.
;
loop_
    _geom_bond_atom_site_label_1
    _geom_bond_atom_site_label_2
    _geom_bond_site_symmetry_2
    _geom_bond_distance
    _geom_bond_publ_flag
    Cl1 C9 . 1.721(3) ?
    Cl2 C3 . 1.731(3) ?
    O2 N1 . 1.426(2) ?
    O2 C14 . 1.357(3) ?
    O1 C7 . 1.211(3) ?
    O3 C14 . 1.189(3) ?
    N1 C8 . 1.436(3) ?
    N1 C7 . 1.385(3) ?
    C9 C8 . 1.377(3) ?
    C9 C10 . 1.383(3) ?
    C8 C13 . 1.392(4) ?
    C7 C6 . 1.492(3) ?
    C6 C1 . 1.381(4) ?
    C6 C5 . 1.387(3) ?
    C3 C4 . 1.365(4) ?
    C3 C2 . 1.370(4) ?
    C14 C15 . 1.494(3) ?
    C13 H13 . 0.9300 ?
    C13 C12 . 1.380(4) ?
    C4 H4 . 0.9300 ?
    C4 C5 . 1.385(3) ?
    C17 C18 . 1.380(4) ?
    C17 C16 . 1.512(3) ?
    C17 C22 . 1.383(4) ?
    C1 H1 . 0.9300 ?
    C1 C2 . 1.372(4) ?
    C5 H5 . 0.9300 ?
    C18 N2 . 1.451(4) ?
    C18 C19 . 1.391(4) ?
    C15 H15A . 0.9700 ?
    C15 H15B . 0.9700 ?
    C15 C16 . 1.513(3) ?
    N2 O4B . 1.135(8) ?
    N2 O5A . 1.087(8) ?
    N2 O4A . 1.241(8) ?
    N2 O5B . 1.350(7) ?
    C11 H11 . 0.9300 ?
    C11 C12 . 1.377(5) ?
    C11 C10 . 1.363(4) ?
    C12 H12 . 0.9300 ?
    C10 H10 . 0.9300 ?
    C2 H2 . 0.9300 ?
    C16 H16A . 0.9700 ?
    C16 H16B . 0.9700 ?
    C20 H20 . 0.9300 ?
    C20 C21 . 1.367(5) ?
    C20 C19 . 1.348(5) ?
    C22 H22 . 0.9300 ?
    C22 C21 . 1.373(4) ?
    C21 H21 . 0.9300 ?
    C19 H19 . 0.9300 ?
loop_
    _geom_angle_atom_site_label_1
    _geom_angle_atom_site_label_2
    _geom_angle_atom_site_label_3
    _geom_angle_site_symmetry_1
    _geom_angle_site_symmetry_3
    _geom_angle
    _geom_angle_publ_flag
    C14 O2 N1 . . 114.19(17) ?
    O2 N1 C8 . . 109.22(16) ?
    C7 N1 O2 . . 112.21(17) ?
    C7 N1 C8 . . 123.88(18) ?
    C8 C9 Cl1 . . 120.05(18) ?
    C8 C9 C10 . . 120.3(3) ?
    C10 C9 Cl1 . . 119.6(2) ?
    C9 C8 N1 . . 121.6(2) ?
    C9 C8 C13 . . 120.4(2) ?
    C13 C8 N1 . . 118.0(2) ?
    O1 C7 N1 . . 121.4(2) ?
    O1 C7 C6 . . 122.4(2) ?
    N1 C7 C6 . . 116.12(19) ?
    C1 C6 C7 . . 117.4(2) ?
    C1 C6 C5 . . 119.0(2) ?
    C5 C6 C7 . . 123.5(2) ?
    C4 C3 Cl2 . . 119.1(2) ?
    C4 C3 C2 . . 121.3(2) ?
    C2 C3 Cl2 . . 119.6(2) ?
    O2 C14 C15 . . 107.5(2) ?
    O3 C14 O2 . . 124.2(2) ?
    O3 C14 C15 . . 128.2(2) ?
    C8 C13 H13 . . 120.6 ?
    C12 C13 C8 . . 118.7(3) ?
    C12 C13 H13 . . 120.6 ?
    C3 C4 H4 . . 120.2 ?
    C3 C4 C5 . . 119.5(2) ?
    C5 C4 H4 . . 120.2 ?
    C18 C17 C16 . . 127.2(3) ?
    C18 C17 C22 . . 115.7(3) ?
    C22 C17 C16 . . 117.1(3) ?
    C6 C1 H1 . . 119.5 ?
    C2 C1 C6 . . 120.9(2) ?
    C2 C1 H1 . . 119.5 ?
    C6 C5 H5 . . 120.0 ?
    C4 C5 C6 . . 119.9(3) ?
    C4 C5 H5 . . 120.0 ?
    C17 C18 N2 . . 121.9(3) ?
    C17 C18 C19 . . 122.4(3) ?
    C19 C18 N2 . . 115.7(3) ?
    C14 C15 H15A . . 108.9 ?
    C14 C15 H15B . . 108.9 ?
    C14 C15 C16 . . 113.4(2) ?
    H15A C15 H15B . . 107.7 ?
    C16 C15 H15A . . 108.9 ?
    C16 C15 H15B . . 108.9 ?
    O4B N2 C18 . . 123.7(6) ?
    O4B N2 O5B . . 119.1(6) ?
    O5A N2 C18 . . 119.8(6) ?
    O5A N2 O4B . . 91.5(9) ?
    O5A N2 O4A . . 121.4(7) ?
    O5A N2 O5B . . 50.8(6) ?
    O4A N2 C18 . . 116.9(4) ?
    O4A N2 O5B . . 112.4(6) ?
    O5B N2 C18 . . 116.9(4) ?
    C12 C11 H11 . . 119.4 ?
    C10 C11 H11 . . 119.4 ?
    C10 C11 C12 . . 121.3(3) ?
    C13 C12 H12 . . 119.9 ?
    C11 C12 C13 . . 120.2(3) ?
    C11 C12 H12 . . 119.9 ?
    C9 C10 H10 . . 120.4 ?
    C11 C10 C9 . . 119.1(3) ?
    C11 C10 H10 . . 120.4 ?
    C3 C2 C1 . . 119.2(3) ?
    C3 C2 H2 . . 120.4 ?
    C1 C2 H2 . . 120.4 ?
    C17 C16 C15 . . 110.6(2) ?
    C17 C16 H16A . . 109.5 ?
    C17 C16 H16B . . 109.5 ?
    C15 C16 H16A . . 109.5 ?
    C15 C16 H16B . . 109.5 ?
    H16A C16 H16B . . 108.1 ?
    C21 C20 H20 . . 120.0 ?
    C19 C20 H20 . . 120.0 ?
    C19 C20 C21 . . 120.0(3) ?
    C17 C22 H22 . . 118.8 ?
    C21 C22 C17 . . 122.4(3) ?
    C21 C22 H22 . . 118.8 ?
    C20 C21 C22 . . 119.9(3) ?
    C20 C21 H21 . . 120.0 ?
    C22 C21 H21 . . 120.0 ?
    C18 C19 H19 . . 120.2 ?
    C20 C19 C18 . . 119.6(3) ?
    C20 C19 H19 . . 120.2 ?
loop_
    _geom_torsion_atom_site_label_1
    _geom_torsion_atom_site_label_2
    _geom_torsion_atom_site_label_3
    _geom_torsion_atom_site_label_4
    _geom_torsion_site_symmetry_1
    _geom_torsion_site_symmetry_2
    _geom_torsion_site_symmetry_3
    _geom_torsion_site_symmetry_4
    _geom_torsion
    _geom_torsion_publ_flag
    Cl1 C9 C8 N1 . . . . -1.0(3) ?
    Cl1 C9 C8 C13 . . . . 179.59(17) ?
    Cl1 C9 C10 C11 . . . . 178.5(2) ?
    Cl2 C3 C4 C5 . . . . -178.2(2) ?
    Cl2 C3 C2 C1 . . . . 178.4(2) ?
    O2 N1 C8 C9 . . . . 78.1(2) ?
    O2 N1 C8 C13 . . . . -102.5(2) ?
    O2 N1 C7 O1 . . . . 13.8(3) ?
    O2 N1 C7 C6 . . . . -168.96(18) ?
    O2 C14 C15 C16 . . . . -171.8(2) ?
    O1 C7 C6 C1 . . . . -34.9(3) ?
    O1 C7 C6 C5 . . . . 143.9(3) ?
    O3 C14 C15 C16 . . . . 5.3(5) ?
    N1 O2 C14 O3 . . . . 2.9(4) ?
    N1 O2 C14 C15 . . . . -179.87(19) ?
    N1 C8 C13 C12 . . . . -176.8(2) ?
    N1 C7 C6 C1 . . . . 147.9(2) ?
    N1 C7 C6 C5 . . . . -33.3(3) ?
    C9 C8 C13 C12 . . . . 2.6(3) ?
    C8 N1 C7 O1 . . . . 148.4(2) ?
    C8 N1 C7 C6 . . . . -34.3(3) ?
    C8 C9 C10 C11 . . . . 0.8(4) ?
    C8 C13 C12 C11 . . . . -0.7(4) ?
    C7 N1 C8 C9 . . . . -57.7(3) ?
    C7 N1 C8 C13 . . . . 121.7(2) ?
    C7 C6 C1 C2 . . . . -179.0(2) ?
    C7 C6 C5 C4 . . . . 179.4(2) ?
    C6 C1 C2 C3 . . . . 0.1(4) ?
    C3 C4 C5 C6 . . . . -0.6(4) ?
    C14 O2 N1 C8 . . . . 132.4(2) ?
    C14 O2 N1 C7 . . . . -86.4(2) ?
    C14 C15 C16 C17 . . . . 170.5(3) ?
    C4 C3 C2 C1 . . . . -2.6(4) ?
    C17 C18 N2 O4B . . . . 36.3(8) ?
    C17 C18 N2 O5A . . . . 151.0(9) ?
    C17 C18 N2 O4A . . . . -13.5(7) ?
    C17 C18 N2 O5B . . . . -150.8(4) ?
    C17 C18 C19 C20 . . . . 0.2(4) ?
    C17 C22 C21 C20 . . . . -0.4(5) ?
    C1 C6 C5 C4 . . . . -1.8(4) ?
    C5 C6 C1 C2 . . . . 2.1(4) ?
    C18 C17 C16 C15 . . . . 89.3(3) ?
    C18 C17 C22 C21 . . . . 0.0(4) ?
    N2 C18 C19 C20 . . . . -178.5(3) ?
    C12 C11 C10 C9 . . . . 1.1(4) ?
    C10 C9 C8 N1 . . . . 176.6(2) ?
    C10 C9 C8 C13 . . . . -2.7(3) ?
    C10 C11 C12 C13 . . . . -1.2(4) ?
    C2 C3 C4 C5 . . . . 2.9(4) ?
    C16 C17 C18 N2 . . . . 0.9(4) ?
    C16 C17 C18 C19 . . . . -177.7(2) ?
    C16 C17 C22 C21 . . . . 178.1(3) ?
    C22 C17 C18 N2 . . . . 178.7(3) ?
    C22 C17 C18 C19 . . . . 0.1(4) ?
    C22 C17 C16 C15 . . . . -88.4(3) ?
    C21 C20 C19 C18 . . . . -0.5(5) ?
    C19 C18 N2 O4B . . . . -145.0(8) ?
    C19 C18 N2 O5A . . . . -30.3(10) ?
    C19 C18 N2 O4A . . . . 165.2(6) ?
    C19 C18 N2 O5B . . . . 27.9(5) ?
    C19 C20 C21 C22 . . . . 0.6(5) ?
loop_
    _geom_hbond_atom_site_label_D
    _geom_hbond_atom_site_label_H
    _geom_hbond_atom_site_label_A
    _geom_hbond_site_symmetry_A
    _geom_hbond_distance_DH
    _geom_hbond_distance_HA
    _geom_hbond_distance_DA
    _geom_hbond_angle_DHA
    C11 H11 O1 1_655 0.93 2.52 3.354(4) 150
    C13 H13 O3 2_555 0.93 2.48 3.223(4) 137
_iucr_refine_instructions_details
;
TITL CF solution in P-1
CELL 0.71073 9.157431 10.197609 12.173648 91.8468 108.3266 100.2852
ZERR 2 0.000841 0.000568 0.000804 0.005 0.0075 0.0063
LATT 1
SFAC H C N O Cl
UNIT 32 44 4 10 4
ISOR 0.01 0.02 O4B O5A O5A O4A
L.S. 10
PLAN  25
BOND $H
HTAB
CONF
fmap 2
ACTA
REM <HKL>D:/mujp1109/exp_412.hkl</HKL>
WGHT 0.0447 0.5564
FVAR 6.31875
Cl1   5     0.30249  0.14141  0.49104  11.00000  0.06832  0.06815  0.05300 =
 0.00175  0.01419  0.02204
Cl2   5     0.24622 -0.53404  0.43214  11.00000  0.10523  0.05603  0.11782 =
 0.01578  0.02009  0.03514
O2    4     0.03359  0.18127  0.24968  11.00000  0.04342  0.04341  0.05773 =
 0.00084  0.00456  0.02021
O1    4    -0.10727 -0.01015  0.33665  11.00000  0.04916  0.06447  0.09088 =
 0.00432  0.03458  0.02162
O3    4    -0.17822  0.09808  0.09404  11.00000  0.08031  0.07570  0.07238 =
 -0.02034 -0.01264  0.03832
N1    3     0.07676  0.05359  0.25036  11.00000  0.03942  0.04231  0.05779 =
 0.00520  0.01396  0.01890
C9    2     0.35482  0.11055  0.37010  11.00000  0.04156  0.03912  0.06294 =
 0.01245  0.01586  0.01339
C8    2     0.24074  0.07165  0.26367  11.00000  0.03879  0.03978  0.05710 =
 0.01104  0.01711  0.01609
C7    2     0.00304 -0.03373  0.31024  11.00000  0.03684  0.04745  0.05567 =
 -0.00338  0.01335  0.01166
C6    2     0.06256 -0.16026  0.33494  11.00000  0.03402  0.04073  0.06086 =
 -0.00257  0.01543  0.00526
C3    2     0.17262 -0.39098  0.39382  11.00000  0.05492  0.03981  0.07332 =
 0.00217  0.01172  0.00914
C14   2    -0.09908  0.18931  0.16235  11.00000  0.04771  0.06194  0.04972 =
 0.00089  0.00792  0.02549
C13   2     0.28224  0.04737  0.16536  11.00000  0.06085  0.05353  0.06958 =
 0.01464  0.03107  0.02007
AFIX 43
H13   1     0.20577  0.02463  0.09276  11.00000 -1.20000
AFIX 0
C4    2     0.17485 -0.34251  0.29098  11.00000  0.06065  0.04568  0.07977 =
 -0.00480  0.02978  0.01515
AFIX 43
H4    1     0.21274 -0.38737  0.24139  11.00000 -1.20000
AFIX 0
C17   2    -0.31743  0.48077  0.12206  11.00000  0.04327  0.06028  0.05734 =
 0.00239 -0.00086  0.02555
C1    2     0.05649 -0.21473  0.43618  11.00000  0.05680  0.05262  0.06549 =
 0.00188  0.02887  0.00932
AFIX 43
H1    1     0.01478 -0.17278  0.48489  11.00000 -1.20000
AFIX 0
C5    2     0.12026 -0.22603  0.26103  11.00000  0.05600  0.04555  0.06351 =
 0.00028  0.02431  0.01165
AFIX 43
H5    1     0.12229 -0.19196  0.19146  11.00000 -1.20000
AFIX 0
C18   2    -0.27621  0.60050  0.07926  11.00000  0.04804  0.06982  0.05592 =
 0.00708  0.00321  0.02506
C15   2    -0.12746  0.32815  0.17376  11.00000  0.05066  0.05293  0.05714 =
 0.00153  0.00640  0.02398
AFIX 23
H15a  1    -0.04453  0.39037  0.15825  11.00000 -1.20000
H15b  1    -0.12226  0.35012  0.25320  11.00000 -1.20000
AFIX 0
N2    3    -0.19338  0.61031 -0.00499  11.00000  0.08813  0.10601  0.07082 =
 0.02575  0.02358  0.03720
C11   2     0.55143  0.09281  0.28548  11.00000  0.05161  0.06955  0.12246 =
 0.02985  0.04303  0.02290
AFIX 43
H11   1     0.65657  0.09780  0.29298  11.00000 -1.20000
AFIX 0
C12   2     0.43908  0.05769  0.17775  11.00000  0.08637  0.06592  0.09768 =
 0.02395  0.06277  0.03087
AFIX 43
H12   1     0.46894  0.04089  0.11319  11.00000 -1.20000
AFIX 0
C10   2     0.51156  0.12041  0.38129  11.00000  0.04213  0.05755  0.08901 =
 0.02013  0.01591  0.01341
AFIX 43
H10   1     0.58874  0.14555  0.45330  11.00000 -1.20000
AFIX 0
C2    2     0.11111 -0.32988  0.46594  11.00000  0.07159  0.05197  0.06622 =
 0.00787  0.02091  0.00744
AFIX 43
H2    1     0.10643 -0.36600  0.53422  11.00000 -1.20000
AFIX 0
C16   2    -0.28426  0.34639  0.09244  11.00000  0.06062  0.06094  0.07016 =
 0.00031 -0.00150  0.03112
AFIX 23
H16a  1    -0.28358  0.34034  0.01293  11.00000 -1.20000
H16b  1    -0.36667  0.27558  0.09857  11.00000 -1.20000
AFIX 0
C20   2    -0.38159  0.72028  0.19588  11.00000  0.06984  0.08003  0.08900 =
 -0.01407  0.00302  0.04027
AFIX 43
H20   1    -0.40253  0.79982  0.22102  11.00000 -1.20000
AFIX 0
C22   2    -0.39292  0.48666  0.20369  11.00000  0.06140  0.08431  0.08382 =
 0.01565  0.02225  0.03226
AFIX 43
H22   1    -0.42291  0.40842  0.23503  11.00000 -1.20000
AFIX 0
C21   2    -0.42525  0.60375  0.24018  11.00000  0.06967  0.11145  0.08278 =
 -0.00068  0.02170  0.04504
AFIX 43
H21   1    -0.47676  0.60381  0.29494  11.00000 -1.20000
AFIX 0
C19   2    -0.30817  0.71978  0.11573  11.00000  0.06723  0.06292  0.08161 =
 0.00668  0.00056  0.02710
AFIX 43
H19   1    -0.27904  0.79872  0.08499  11.00000 -1.20000
AFIX 0
PART 1
O4B   4    -0.21460  0.52913 -0.07742  10.50000  0.10641  0.17780  0.12384 =
 -0.07358  0.05531 -0.00074
PART 0
PART 2
O5A   4    -0.20974  0.68592 -0.06632  10.50000  0.22200  0.15303  0.19329 =
 0.11387  0.11877  0.06540
O4A   4    -0.13450  0.51367 -0.02050  10.50000  0.14046  0.13103  0.12443 =
 0.06174  0.08732  0.07052
PART 0
PART 1
O5B   4    -0.09864  0.72882 -0.00284  10.50000  0.11105  0.09572  0.08220 =
 0.02705  0.04251  0.01242
HKLF 4
END
;
