# Supplementary material for: N-(2-Chloro­phen­yl)-1-(4-chloro­phen­yl)formamido 3-(2-nitrophenyl)­propano­ate
Source: Acta Crystallogr Sect E Struct Rep Online. 2012 Nov 30;68(Pt 12):o3498. doi: 10.1107/S1600536812048726 (PMC3589069; doi:10.1107/S1600536812048726)
Supplement: Supplementary file 2 [file e-68-o3498-Isup2.hkl]

# 
# h,k,l, Fc-squared, Fo-squared, sigma(Fo-squared) and status flag 
# 
data_I
_shelx_title ' CF solution in P-1' 
_shelx_refln_list_code          4 
_shelx_F_calc_maximum      159.82 
_exptl_crystal_F_000       472.00 
_reflns_d_resolution_high  0.7422 
 
loop_ 
 _symmetry_equiv_pos_as_xyz 
 'x, y, z' 
 '-x, -y, -z' 
 
_cell_length_a     9.1574 
_cell_length_b    10.1976 
_cell_length_c    12.1736 
_cell_angle_alpha  91.847 
_cell_angle_beta  108.327 
_cell_angle_gamma 100.285 
 
_shelx_F_squared_multiplier     1.000 
 
loop_ 
 _refln_index_h 
 _refln_index_k 
 _refln_index_l 
 _refln_F_squared_calc 
 _refln_F_squared_meas 
 _refln_F_squared_sigma 
 _refln_observed_status 
   2   0   0     2664.98     2543.03     12.40 o 
   3   0   0        2.52        7.27      0.68 o 
   4   0   0        4.37        2.61      0.40 o 
   5   0   0      535.07      532.60     12.04 o 
   6   0   0       62.00       66.65      5.25 o 
   7   0   0       42.38       39.90      4.47 o 
   8   0   0        8.79       12.70      2.86 o 
   9   0   0        1.11        2.63      1.44 o 
  10   0   0       10.81        8.86      2.86 o 
  11   0   0        0.72       -2.38      2.38 o 
 -11   1   0        7.70        3.18      1.84 o 
 -10   1   0        6.12        2.63      1.61 o 
  -9   1   0        4.15        2.66      1.71 o 
  -8   1   0        3.07        3.39      1.57 o 
  -7   1   0        0.02        1.30      1.00 o 
  -6   1   0       66.04       67.23      5.38 o 
  -5   1   0       67.96       66.68      2.37 o 
  -4   1   0      314.00      294.62      4.70 o 
  -3   1   0      255.07      268.48      3.44 o 
  -2   1   0       40.13       41.15      1.55 o 
   1   1   0       44.39       27.29      1.48 o 
   2   1   0    16841.12    16858.86     32.38 o 
   3   1   0     2701.69     2610.32     11.77 o 
   4   1   0      199.95      192.31      4.52 o 
   5   1   0      556.62      548.06     15.13 o 
   6   1   0        1.04        2.23      0.65 o 
   7   1   0       22.48       19.03      2.83 o 
   8   1   0       21.10       21.13      3.71 o 
   9   1   0        9.94        5.63      2.22 o 
  10   1   0        1.16       -0.29      1.17 o 
 -11   2   0       11.70        8.89      2.86 o 
 -10   2   0        7.11        5.90      2.15 o 
  -9   2   0       10.94        9.86      2.48 o 
  -8   2   0       66.40       70.77      6.17 o 
  -7   2   0       24.89       21.00      3.06 o 
  -6   2   0      306.12      273.97     10.11 o 
  -5   2   0        6.91       11.57      2.04 o 
  -4   2   0     3382.06     3206.55     29.06 o 
  -3   2   0      347.44      357.43      4.93 o 
  -2   2   0     1713.87     1816.88     13.51 o 
  -1   2   0        3.98        2.72      0.92 o 
   0   2   0     1383.63     1431.64     12.85 o 
   1   2   0     2418.90     2486.82     12.50 o 
   2   2   0      271.96      333.88      3.73 o 
   3   2   0       11.12        8.70      1.60 o 
   4   2   0       32.10       23.21      1.74 o 
   5   2   0      359.18      381.56      7.65 o 
   6   2   0        0.55        2.81      0.85 o 
   7   2   0        5.21        5.86      1.18 o 
   8   2   0        0.71        1.68      1.42 o 
   9   2   0        9.85       13.62      3.23 o 
  10   2   0        0.59        0.15      1.09 o 
 -11   3   0        8.51        5.48      2.31 o 
 -10   3   0        7.98        2.32      1.23 o 
  -9   3   0        6.50       10.84      2.60 o 
  -8   3   0        5.53        5.47      1.71 o 
  -7   3   0       36.05       35.18      3.91 o 
  -6   3   0       51.97       51.60      4.18 o 
  -5   3   0      535.20      535.29      7.20 o 
  -4   3   0        2.34        1.79      0.36 o 
  -3   3   0     2201.31     2239.05     10.65 o 
  -2   3   0       39.94       17.58      0.74 o 
  -1   3   0     2968.13     2950.07     11.53 o 
   0   3   0      354.56      345.10      3.73 o 
   1   3   0      404.40      392.28      5.69 o 
   2   3   0        1.20        1.15      0.40 o 
   3   3   0      233.90      254.63      5.72 o 
   4   3   0      749.41      740.76     17.59 o 
   5   3   0       58.87       58.39      3.96 o 
   6   3   0        8.91       37.88      2.92 o 
   7   3   0      176.28      205.92      6.95 o 
   8   3   0       35.41       42.87      5.51 o 
   9   3   0        5.04       11.34      3.18 o 
 -11   4   0       19.14       28.77      6.06 o 
 -10   4   0        2.33        1.90      1.55 o 
  -9   4   0        3.24        7.20      2.36 o 
  -8   4   0        8.13       11.08      1.87 o 
  -7   4   0      115.97      111.71      5.44 o 
  -6   4   0      131.46      133.83      5.42 o 
  -5   4   0        0.72        0.46      0.35 o 
  -4   4   0       12.73       22.67      1.26 o 
  -3   4   0     1569.38     1665.77      8.50 o 
  -2   4   0       94.31       77.52      1.97 o 
  -1   4   0       72.33       99.26      1.65 o 
   0   4   0      326.82      293.53      4.76 o 
   1   4   0      710.91      637.45      8.12 o 
   2   4   0       80.17       70.26      2.99 o 
   3   4   0      161.11      151.14      4.80 o 
   4   4   0      189.63      222.35      6.30 o 
   5   4   0        2.22        0.30      1.50 o 
   6   4   0      121.75      111.10      5.10 o 
   7   4   0        5.47        7.30      1.47 o 
   8   4   0       72.16       92.77      8.28 o 
   9   4   0       31.06       27.24      4.95 o 
 -11   5   0        1.03        1.59      1.93 o 
 -10   5   0       10.48        7.85      3.48 o 
  -9   5   0        5.51        7.08      2.66 o 
  -8   5   0       39.45       39.50      3.59 o 
  -7   5   0      141.96      154.83      6.52 o 
  -6   5   0       58.99       71.69      2.60 o 
  -5   5   0      272.92      303.93      5.62 o 
  -4   5   0       48.38       35.20      1.30 o 
  -3   5   0        0.44        0.83      0.18 o 
  -2   5   0     2877.52     3101.78     13.53 o 
  -1   5   0     4392.49     4868.08     15.03 o 
   0   5   0      218.89      218.61      4.61 o 
   1   5   0       22.42       23.74      1.71 o 
   2   5   0        0.65        3.11      0.86 o 
   3   5   0        2.39        3.46      0.80 o 
   4   5   0       24.19       23.87      1.25 o 
   5   5   0       40.59       38.51      3.02 o 
   6   5   0        6.68        9.45      1.61 o 
   7   5   0       49.52       55.84      4.72 o 
   8   5   0        0.80        5.37      2.20 o 
   9   5   0        1.10        3.50      2.13 o 
 -10   6   0       17.77       26.55      5.79 o 
  -9   6   0        0.78       -0.76      1.40 o 
  -8   6   0        2.70        1.79      1.47 o 
  -7   6   0       72.85       73.86      8.09 o 
  -6   6   0        7.21       11.08      1.03 o 
  -5   6   0       67.54       64.64      2.33 o 
  -4   6   0      232.62      237.32      5.62 o 
  -3   6   0      876.33      841.86     13.00 o 
  -2   6   0        0.00        0.54      0.34 o 
  -1   6   0        2.53        0.17      0.41 o 
   0   6   0      276.42      308.28      5.98 o 
   1   6   0     1185.40     1182.72     13.10 o 
   2   6   0        0.51        0.16      0.76 o 
   3   6   0        3.31        4.18      1.04 o 
   4   6   0        9.98        8.61      1.48 o 
   5   6   0       96.39      104.30      5.25 o 
   6   6   0        0.01        2.48      1.01 o 
   7   6   0        2.12        3.86      3.12 o 
   8   6   0        0.07        0.49      1.17 o 
 -10   7   0        8.94       15.03      4.52 o 
  -9   7   0        9.26       14.13      4.20 o 
  -8   7   0        0.21        0.18      0.98 o 
  -7   7   0        7.02       14.58      3.76 o 
  -6   7   0      111.03      118.57      6.61 o 
  -5   7   0       64.61       68.73      3.32 o 
  -4   7   0       57.88       69.15      3.71 o 
  -3   7   0        9.55        9.30      0.85 o 
  -2   7   0       40.88       43.82      2.65 o 
  -1   7   0        1.81        1.84      0.44 o 
   0   7   0       47.65       55.25      2.74 o 
   1   7   0      153.78      165.81      5.27 o 
   2   7   0       35.35       37.98      2.77 o 
   3   7   0      172.88      173.50      6.32 o 
   4   7   0       27.40       31.63      2.91 o 
   5   7   0       91.60      115.73      5.82 o 
   6   7   0        4.05        4.19      1.23 o 
   7   7   0        1.02        0.92      1.10 o 
   8   7   0        2.18        0.58      0.97 o 
 -10   8   0        9.72       10.81      4.01 o 
  -9   8   0       85.23       99.03     11.45 o 
  -8   8   0       16.79       21.24      5.18 o 
  -7   8   0       85.76       88.22      6.33 o 
  -6   8   0        9.72       17.02      7.35 o 
  -5   8   0      105.48      105.49      4.41 o 
  -4   8   0        3.55        3.62      0.80 o 
  -3   8   0      151.51      150.89      5.28 o 
  -2   8   0       69.42       73.71      4.06 o 
  -1   8   0        7.68        7.81      0.87 o 
   0   8   0        0.42        0.15      0.38 o 
   1   8   0      422.05      442.17      9.17 o 
   2   8   0       34.29       34.27      2.79 o 
   3   8   0       33.46       34.54      2.99 o 
   4   8   0       43.04       54.68      4.01 o 
   5   8   0        0.45        1.48      1.06 o 
   6   8   0       97.70      100.93      6.02 o 
   7   8   0        0.26        0.04      1.39 o 
  -9   9   0        1.84        6.90      3.62 o 
  -8   9   0       12.05       15.62      4.44 o 
  -7   9   0       20.36       18.58      3.04 o 
  -6   9   0       10.52       13.69      2.57 o 
  -5   9   0        2.39        1.29      0.66 o 
  -4   9   0        6.37        3.06      0.76 o 
  -3   9   0      251.66      253.50      7.28 o 
  -2   9   0        0.01       -0.13      1.66 o 
  -1   9   0      108.11      122.10      5.91 o 
   0   9   0        6.56        7.81      2.03 o 
   1   9   0       52.12       58.21      3.55 o 
   2   9   0        1.88        2.20      0.90 o 
   3   9   0        9.09       10.58      1.82 o 
   4   9   0       21.17       17.54      2.70 o 
   5   9   0        2.29        4.12      1.59 o 
   6   9   0       12.28       10.31      2.09 o 
  -8  10   0        0.14        0.00      1.55 o 
  -7  10   0        5.44        3.50      1.51 o 
  -6  10   0        5.16        4.24      1.52 o 
  -5  10   0        4.63        3.07      0.93 o 
  -4  10   0       33.28       25.70      2.49 o 
  -3  10   0        7.09        2.78      0.88 o 
  -2  10   0        0.26        2.17      1.01 o 
  -1  10   0       55.44       53.79      5.64 o 
   0  10   0       13.39       16.31      2.40 o 
   1  10   0       13.37       10.30      2.21 o 
   2  10   0       58.15       60.08      6.65 o 
   3  10   0        5.95        6.55      2.26 o 
   4  10   0       10.91       11.66      2.11 o 
   5  10   0       15.34       19.51      2.84 o 
   6  10   0        1.32        1.98      1.41 o 
  -7  11   0       53.72       68.42     13.14 o 
  -6  11   0        4.50        8.51      2.22 o 
  -5  11   0       31.48       35.44      3.05 o 
  -4  11   0       12.37        9.50      1.60 o 
  -3  11   0       11.71       11.87      2.01 o 
  -2  11   0        0.05        0.10      0.77 o 
  -1  11   0       10.93        9.51      1.85 o 
   0  11   0        2.91        2.31      1.33 o 
   1  11   0        5.22        6.24      2.37 o 
   2  11   0        0.75        2.91      1.95 o 
   3  11   0        0.45        0.09      0.95 o 
  -7  12   0        9.19        9.01      3.09 o 
  -6  12   0       22.15       29.02      7.22 o 
  -5  12   0       31.34       33.56      7.43 o 
  -4  12   0       10.96       17.73      2.44 o 
  -3  12   0       13.21       11.41      2.14 o 
  -2  12   0       13.72       14.37      3.39 o 
  -1  12   0        1.76        4.16      2.18 o 
   0  12   0        5.33        5.86      2.31 o 
   1  12   0       13.84       12.46      3.28 o 
  -5  13   0        2.64        3.78      1.84 o 
  -4  13   0        4.08        1.70      1.53 o 
  -3  13   0       10.98        9.09      2.73 o 
  -2  13   0       14.82       16.69      3.93 o 
  -1  13   0        6.04       11.07      3.32 o 
   1 -13   1       12.16        8.60      2.74 o 
   2 -13   1        7.76        8.78      2.84 o 
   3 -13   1        3.43        3.05      1.69 o 
  -1 -12   1        4.03        5.36      2.29 o 
   0 -12   1        7.51       12.26      3.20 o 
   1 -12   1       14.46       19.21      3.86 o 
   2 -12   1       10.96        9.32      2.65 o 
   3 -12   1       11.07        8.64      2.56 o 
   4 -12   1       26.96       24.75      2.65 o 
   5 -12   1        3.62        1.77      1.14 o 
   6 -12   1        7.43       11.76      3.24 o 
  -3 -11   1        0.01        1.31      1.52 o 
  -2 -11   1        0.05       -0.58      1.18 o 
  -1 -11   1        1.54        1.24      1.20 o 
   0 -11   1        0.98        3.30      1.78 o 
   1 -11   1        1.02        0.10      1.38 o 
   2 -11   1        5.42        1.65      0.74 o 
   3 -11   1       37.22       41.68      3.23 o 
   4 -11   1        6.23        6.52      1.36 o 
   5 -11   1       28.63       34.67      4.12 o 
   6 -11   1        0.77        0.14      1.04 o 
   7 -11   1        0.18       -1.24      1.85 o 
  -6 -10   1        1.59        0.75      1.18 o 
  -5 -10   1       31.53       32.48      3.63 o 
  -4 -10   1        0.08        2.03      1.22 o 
  -3 -10   1        0.01       -1.05      1.42 o 
  -2 -10   1       50.48       67.66      6.96 o 
  -1 -10   1       95.80      107.98      8.62 o 
   0 -10   1        2.36        1.13      0.88 o 
   1 -10   1       10.07        9.93      1.74 o 
   2 -10   1        8.52       11.64      1.83 o 
   3 -10   1        0.56        0.28      0.49 o 
   4 -10   1        7.50        6.93      1.30 o 
   5 -10   1       55.52       50.96      5.23 o 
   6 -10   1        6.24        5.55      1.81 o 
   7 -10   1       24.83       27.81      6.16 o 
   8 -10   1       26.28       29.07      6.67 o 
  -7  -9   1        0.03       -0.27      0.86 o 
  -6  -9   1        0.71       -0.78      0.94 o 
  -5  -9   1        5.62        6.51      1.77 o 
  -4  -9   1        6.43        8.53      1.77 o 
  -3  -9   1       47.92       45.82      3.64 o 
  -2  -9   1      174.21      172.52      6.56 o 
  -1  -9   1       17.79       15.71      2.19 o 
   0  -9   1      138.59      134.98      6.11 o 
   1  -9   1      299.22      302.99      8.85 o 
   2  -9   1       55.99       58.89      3.43 o 
   3  -9   1      215.99      211.77      6.48 o 
   4  -9   1       18.51       25.40      2.30 o 
   5  -9   1        4.05        1.16      0.57 o 
   6  -9   1       17.06       18.26      2.92 o 
   7  -9   1       21.94       31.03      6.29 o 
   8  -9   1       24.03       37.80      7.23 o 
   9  -9   1        6.47        9.38      3.73 o 
  -8  -8   1        0.67        0.52      1.13 o 
  -7  -8   1        0.05       -0.49      1.20 o 
  -6  -8   1       12.88       20.40      2.74 o 
  -5  -8   1       25.30       22.42      2.75 o 
  -4  -8   1        5.84        3.37      1.37 o 
  -3  -8   1        0.01        0.79      1.00 o 
  -2  -8   1        9.75        9.69      1.50 o 
  -1  -8   1       65.13       65.21      3.51 o 
   0  -8   1      399.27      391.94      7.66 o 
   1  -8   1      804.07      804.49     13.56 o 
   2  -8   1       25.61       31.41      2.36 o 
   3  -8   1      189.05      193.07      5.81 o 
   4  -8   1        5.35        4.53      0.98 o 
   5  -8   1      407.31      415.80      8.54 o 
   6  -8   1       22.04       18.40      2.82 o 
   7  -8   1       27.86       44.22      7.14 o 
   8  -8   1        1.68        0.56      0.89 o 
   9  -8   1        0.02       -0.67      1.47 o 
  -8  -7   1        1.47        2.39      1.09 o 
  -7  -7   1        1.47       -0.11      1.08 o 
  -6  -7   1       29.54       31.54      9.08 o 
  -5  -7   1       13.39       16.60      2.89 o 
  -4  -7   1        4.66        7.13      1.45 o 
  -3  -7   1      105.89      110.02      4.98 o 
  -2  -7   1       16.66       21.44      2.09 o 
  -1  -7   1      113.63      113.60      4.31 o 
   0  -7   1        2.78        6.72      1.70 o 
   1  -7   1       45.33       56.88      2.06 o 
   2  -7   1       45.54       33.81      2.92 o 
   3  -7   1      152.40      144.44      4.66 o 
   4  -7   1        0.48        0.19      0.49 o 
   5  -7   1        0.39        0.65      0.52 o 
   6  -7   1       99.36      102.25      9.90 o 
   7  -7   1        0.01       -1.08      1.56 o 
   8  -7   1        1.83        2.36      1.70 o 
   9  -7   1        0.21        0.03      1.67 o 
  10  -7   1       10.81       10.76      4.05 o 
  -8  -6   1        1.18        1.04      0.78 o 
  -7  -6   1        1.22        3.22      1.36 o 
  -6  -6   1        0.17       -0.44      0.76 o 
  -5  -6   1       12.30        7.50      1.49 o 
  -4  -6   1       37.55       41.17      2.17 o 
  -3  -6   1      188.64      192.05      7.44 o 
  -2  -6   1       92.08      107.46      4.26 o 
  -1  -6   1     1006.68      999.40     11.77 o 
   0  -6   1      606.74      623.74      7.15 o 
   1  -6   1      988.56      947.62     21.95 o 
   2  -6   1      105.10      106.76      3.40 o 
   3  -6   1       99.04       92.46      4.21 o 
   4  -6   1       17.96       19.65      1.58 o 
   5  -6   1       14.51       18.81      1.47 o 
   6  -6   1      166.51      170.03     12.10 o 
   7  -6   1      155.87      164.40     12.50 o 
   8  -6   1       11.19        9.39      3.08 o 
   9  -6   1        8.01        3.62      1.81 o 
  10  -6   1        0.23        3.45      2.57 o 
  -9  -5   1        0.01        0.99      0.84 o 
  -8  -5   1        1.66        1.37      0.73 o 
  -7  -5   1        0.87        0.06      0.63 o 
  -6  -5   1        1.81        0.91      0.66 o 
  -5  -5   1        0.00        0.20      0.62 o 
  -4  -5   1        0.05        0.59      0.33 o 
  -3  -5   1       15.17       10.05      1.36 o 
  -2  -5   1       31.51       48.81      3.04 o 
  -1  -5   1      511.43      485.20      7.58 o 
   0  -5   1       70.48       94.79      3.26 o 
   1  -5   1      319.64      312.82      4.38 o 
   2  -5   1     1375.99     1427.06      8.20 o 
   3  -5   1       85.21      103.23      6.53 o 
   4  -5   1     1464.28     1485.23     12.86 o 
   5  -5   1       15.43       14.60      1.06 o 
   6  -5   1     1073.92     1080.67     35.10 o 
   7  -5   1      127.43      128.41      5.84 o 
   8  -5   1       14.82       14.76      3.13 o 
   9  -5   1       60.48       59.14      8.16 o 
  10  -5   1       13.70       17.57      4.75 o 
  -9  -4   1        0.05        1.49      1.39 o 
  -8  -4   1       14.09       15.30      2.65 o 
  -7  -4   1        0.01        1.70      0.87 o 
  -6  -4   1        0.10        1.06      0.72 o 
  -5  -4   1       98.60      102.53      4.58 o 
  -4  -4   1      363.13      415.74     10.15 o 
  -3  -4   1        0.85        0.24      0.61 o 
  -2  -4   1      124.85      139.18      4.15 o 
  -1  -4   1     2132.78     2099.72     14.32 o 
   0  -4   1     1204.63     1293.99      8.76 o 
   1  -4   1       88.02       92.99      3.88 o 
   2  -4   1      226.17      208.09      4.51 o 
   3  -4   1       12.29       13.98      0.97 o 
   4  -4   1        1.25        7.98      1.55 o 
   5  -4   1     1035.08     1046.14     25.35 o 
   6  -4   1       17.23       17.72      2.10 o 
   7  -4   1        4.10        3.09      0.77 o 
   8  -4   1      161.67      157.03      7.05 o 
   9  -4   1       15.69       14.99      2.39 o 
  10  -4   1        0.07        2.86      2.44 o 
 -10  -3   1        8.92        4.25      2.13 o 
  -9  -3   1       37.09       44.73      6.15 o 
  -8  -3   1       16.37       19.95      2.42 o 
  -7  -3   1        1.05        2.52      0.77 o 
  -6  -3   1       54.60       55.18      3.44 o 
  -5  -3   1      367.09      364.38     10.30 o 
  -4  -3   1      465.14      484.46      8.64 o 
  -3  -3   1       59.94       58.26      1.93 o 
  -2  -3   1     2923.43     2826.20     19.87 o 
  -1  -3   1      592.91      668.10      5.69 o 
   0  -3   1    10667.09    10857.14     39.14 o 
   1  -3   1     3487.34     3413.73     18.66 o 
   2  -3   1      676.94      628.15      4.45 o 
   3  -3   1     1378.39     1451.31      8.47 o 
   4  -3   1      759.70      748.72     14.46 o 
   5  -3   1       99.68       83.79      4.10 o 
   6  -3   1       81.69       78.33      5.04 o 
   7  -3   1       29.06       28.62      3.40 o 
   8  -3   1        0.25       -0.70      0.70 o 
   9  -3   1        0.29       -1.16      1.16 o 
  10  -3   1        1.69        0.25      0.76 o 
  11  -3   1        0.19        0.37      1.27 o 
 -10  -2   1        9.39       19.27      4.21 o 
  -9  -2   1       44.98       46.51      6.04 o 
  -8  -2   1       70.66       72.64      4.29 o 
  -7  -2   1        0.29        0.51      0.53 o 
  -6  -2   1        5.76        6.11      1.17 o 
  -5  -2   1       22.95       27.38      4.06 o 
  -4  -2   1        0.93        3.53      1.84 o 
  -3  -2   1     1658.87     1656.24     22.31 o 
  -2  -2   1      158.94      141.36      2.59 o 
  -1  -2   1     1407.70     1352.05      9.09 o 
   0  -2   1     3075.89     3127.73     32.80 o 
   1  -2   1     8853.56     8843.92     20.59 o 
   2  -2   1      436.42      454.07      6.94 o 
   3  -2   1      620.38      570.52      6.85 o 
   4  -2   1       14.81       10.39      0.99 o 
   5  -2   1      321.15      315.65      9.27 o 
   6  -2   1      179.15      182.07      7.96 o 
   7  -2   1        2.24        0.55      0.79 o 
   8  -2   1      104.74      110.53      7.64 o 
   9  -2   1        1.04        3.27      1.75 o 
  10  -2   1        2.99        2.60      1.54 o 
  11  -2   1        0.52        0.33      1.02 o 
 -10  -1   1        1.95        4.81      2.27 o 
  -9  -1   1        0.50        1.23      0.83 o 
  -8  -1   1       89.25       89.01      7.44 o 
  -7  -1   1       11.55       13.39      2.57 o 
  -6  -1   1      129.43      130.81      4.72 o 
  -5  -1   1      191.18      203.55      5.42 o 
  -4  -1   1     2454.89     2484.35     17.04 o 
  -3  -1   1      830.62      808.42      6.38 o 
  -2  -1   1     4092.92     4028.48     15.17 o 
  -1  -1   1      690.22      669.45      7.90 o 
   1  -1   1       85.61       81.68      2.23 o 
   2  -1   1     4244.15     4126.57     37.97 o 
   3  -1   1      398.30      404.95      8.70 o 
   4  -1   1      172.72      185.04      6.55 o 
   5  -1   1       48.33       37.73      3.32 o 
   6  -1   1       15.16       18.39      2.66 o 
   7  -1   1        9.69        9.69      2.28 o 
   8  -1   1        0.21       -0.22      0.99 o 
   9  -1   1       13.64       16.09      3.44 o 
  10  -1   1       32.16       32.56      5.06 o 
  11  -1   1        0.62        0.54      0.80 o 
 -11   0   1        9.27        8.42      3.05 o 
 -10   0   1        0.22       -1.83      1.83 o 
  -9   0   1       10.18        8.40      2.44 o 
  -8   0   1        0.29        0.08      0.81 o 
  -7   0   1       81.40       66.33      5.77 o 
  -6   0   1      363.10      361.72     12.12 o 
  -5   0   1      918.68      917.06     17.27 o 
  -4   0   1        0.58        0.01      0.23 o 
  -3   0   1     1987.83     1911.47     11.95 o 
  -2   0   1      896.22      858.20     14.94 o 
   1   0   1      279.16      267.59      4.93 o 
   2   0   1     4162.07     4501.73     13.18 o 
   3   0   1        7.42       14.89      0.91 o 
   4   0   1      477.15      482.75      6.08 o 
   5   0   1       33.55       46.21      2.15 o 
   6   0   1      212.10      223.88      7.65 o 
   7   0   1        3.19        6.20      1.98 o 
   8   0   1        4.66        6.28      1.93 o 
   9   0   1       11.86       11.67      2.96 o 
  10   0   1        3.36        5.12      2.21 o 
 -11   1   1        3.09        8.07      2.94 o 
 -10   1   1       15.03       16.01      3.69 o 
  -9   1   1        5.56        2.73      1.15 o 
  -8   1   1       19.49       28.63      4.16 o 
  -7   1   1        2.76        2.31      1.28 o 
  -6   1   1       20.40       20.58      2.81 o 
  -5   1   1     1561.44     1655.75     12.86 o 
  -4   1   1       37.68       47.19      2.59 o 
  -3   1   1      193.02      160.44      5.39 o 
  -2   1   1      371.79      402.35     71.42 o 
  -1   1   1      916.76      974.88      8.97 o 
   1   1   1      153.90      169.41      4.67 o 
   2   1   1        9.50        8.12      0.76 o 
   3   1   1     3325.51     3220.90     16.52 o 
   4   1   1      292.57      337.72      5.93 o 
   5   1   1        6.96        4.92      0.79 o 
   6   1   1      227.47      229.40      5.87 o 
   7   1   1        0.06       -0.16      0.90 o 
   8   1   1        5.14        6.65      2.26 o 
   9   1   1        7.41        7.90      2.62 o 
  10   1   1        0.60        1.23      1.37 o 
 -11   2   1       48.95       57.27      7.24 o 
 -10   2   1        0.51       -0.55      1.35 o 
  -9   2   1       12.61       14.74      3.13 o 
  -8   2   1       61.10       51.61      5.42 o 
  -7   2   1      109.69      111.64      7.23 o 
  -6   2   1      111.93       99.58      6.13 o 
  -5   2   1      547.56      598.98      7.66 o 
  -4   2   1      181.26      185.78      6.59 o 
  -3   2   1        1.89       15.09      1.10 o 
  -2   2   1      462.92      477.01      5.65 o 
  -1   2   1      148.15      127.34      2.21 o 
   0   2   1     4888.76     4847.47     24.55 o 
   1   2   1     2691.66     2567.28     14.34 o 
   2   2   1      753.59      761.03      8.46 o 
   3   2   1      359.92      403.70      6.71 o 
   4   2   1       11.43        8.29      1.07 o 
   5   2   1      439.01      427.30      8.08 o 
   6   2   1        2.30        2.61      0.78 o 
   7   2   1       73.65       80.99      4.55 o 
   8   2   1        0.14        0.46      1.22 o 
   9   2   1       17.51       17.90      3.82 o 
  10   2   1        2.13        1.79      1.41 o 
 -11   3   1        3.39        1.10      1.57 o 
 -10   3   1       13.85       11.78      3.05 o 
  -9   3   1      106.18      111.15      8.55 o 
  -8   3   1       37.28       40.79      4.74 o 
  -7   3   1      146.34      153.87      8.36 o 
  -6   3   1        2.07        1.63      0.62 o 
  -5   3   1       68.33       53.44      4.00 o 
  -4   3   1       42.41       46.01      1.83 o 
  -3   3   1      641.82      586.43      4.75 o 
  -2   3   1      852.73      842.06      8.68 o 
  -1   3   1     1392.98     1384.01      9.72 o 
   0   3   1       88.26      104.02      4.09 o 
   1   3   1      566.49      504.61     10.47 o 
   2   3   1       71.17       61.94      2.73 o 
   3   3   1      469.68      497.94     10.25 o 
   4   3   1     1755.74     1720.11     16.37 o 
   5   3   1        1.62        2.47      0.73 o 
   6   3   1       14.68       16.91      1.89 o 
   7   3   1       13.37       20.47      2.24 o 
   8   3   1        3.59        1.62      1.21 o 
   9   3   1        1.76        9.05      2.73 o 
 -11   4   1        3.22        3.83      2.34 o 
 -10   4   1       97.72       97.49      7.67 o 
  -9   4   1        0.53       -0.67      0.67 o 
  -8   4   1        7.16        6.99      1.46 o 
  -7   4   1        5.77        2.93      1.02 o 
  -6   4   1       32.44       35.06      2.40 o 
  -5   4   1      256.58      284.35      4.84 o 
  -4   4   1      202.18      226.56      3.66 o 
  -3   4   1      320.77      342.95      3.82 o 
  -2   4   1        1.11        6.74      0.51 o 
  -1   4   1        9.38        5.90      0.70 o 
   0   4   1        4.31        1.42      0.66 o 
   1   4   1      360.82      336.56      6.35 o 
   2   4   1       91.63      110.84      3.96 o 
   3   4   1      868.23      899.76     13.59 o 
   4   4   1        5.08        6.12      1.08 o 
   5   4   1      105.27      118.43      5.45 o 
   6   4   1      490.54      473.59     10.50 o 
   7   4   1       14.29       20.80      3.78 o 
   8   4   1        0.49        1.98      1.54 o 
   9   4   1        0.22        0.64      1.21 o 
 -11   5   1       41.79       38.74      7.00 o 
 -10   5   1        9.87       14.05      4.21 o 
  -9   5   1        0.23        1.27      0.97 o 
  -8   5   1      581.79      620.09     14.44 o 
  -7   5   1      540.83      560.58     13.67 o 
  -6   5   1        1.81        1.33      0.62 o 
  -5   5   1      278.46      288.72      7.59 o 
  -4   5   1      611.63      616.80     20.42 o 
  -3   5   1      515.96      508.07      4.10 o 
  -2   5   1      139.12      133.90      4.80 o 
  -1   5   1        0.05       -0.04      0.61 o 
   0   5   1      152.88      153.46      7.04 o 
   1   5   1      236.86      252.80      5.96 o 
   2   5   1      257.15      257.13      6.50 o 
   3   5   1        9.83       10.29      1.40 o 
   4   5   1       35.05       26.32      2.42 o 
   5   5   1        0.28        1.59      0.93 o 
   6   5   1       52.89       60.65      5.14 o 
   7   5   1       19.71       23.19      2.68 o 
   8   5   1        2.47        1.87      1.37 o 
 -11   6   1        9.56        6.48      3.16 o 
 -10   6   1       11.55       10.35      3.59 o 
  -9   6   1        9.59       10.09      3.29 o 
  -8   6   1      286.61      302.08     16.88 o 
  -7   6   1      323.48      342.43     10.18 o 
  -6   6   1      334.06      326.96      7.40 o 
  -5   6   1      516.71      522.33     12.21 o 
  -4   6   1       22.33       23.58      1.33 o 
  -3   6   1     1040.38      990.65     16.03 o 
  -2   6   1       60.48       62.94      3.67 o 
  -1   6   1      263.97      270.37      9.98 o 
   0   6   1       30.03       24.96      1.85 o 
   1   6   1      618.74      596.60      9.81 o 
   2   6   1       55.97       59.68      3.36 o 
   3   6   1       20.62       22.63      2.21 o 
   4   6   1        6.71        7.04      1.38 o 
   5   6   1        0.17        0.52      0.82 o 
   6   6   1        6.02        2.28      2.36 o 
   7   6   1       36.70       29.22      3.11 o 
   8   6   1        0.83       -0.22      0.87 o 
 -10   7   1       19.67       14.84      4.51 o 
  -9   7   1        0.26        1.55      1.33 o 
  -8   7   1       27.56       29.00      5.45 o 
  -7   7   1        0.21       -0.27      0.75 o 
  -6   7   1      120.98      129.19      5.34 o 
  -5   7   1       17.67       17.75      1.74 o 
  -4   7   1       10.01       10.37      1.33 o 
  -3   7   1        0.43        0.05      0.45 o 
  -2   7   1       55.67       44.04      3.07 o 
  -1   7   1      359.71      352.31      5.94 o 
   0   7   1      597.75      553.38      9.21 o 
   1   7   1      291.23      307.32      7.48 o 
   2   7   1      251.60      264.07      7.39 o 
   3   7   1       82.37       77.64      4.30 o 
   4   7   1        6.72        4.78      1.20 o 
   5   7   1       80.43       78.85      4.84 o 
   6   7   1        0.26        2.26      1.04 o 
   7   7   1       17.51       20.87      2.79 o 
 -10   8   1       12.05        8.68      3.27 o 
  -9   8   1       13.39       10.70      3.73 o 
  -8   8   1        6.55        9.25      3.59 o 
  -7   8   1       14.78       12.98      2.38 o 
  -6   8   1       11.27       12.10      1.52 o 
  -5   8   1        4.74        6.20      1.14 o 
  -4   8   1       19.90       18.85      1.91 o 
  -3   8   1      156.12      167.22      5.68 o 
  -2   8   1       12.07       14.22      2.01 o 
  -1   8   1       34.75       31.10      2.10 o 
   0   8   1       53.01       52.61      3.03 o 
   1   8   1       17.15       13.03      1.65 o 
   2   8   1        0.35        0.65      0.61 o 
   3   8   1       58.99       63.94      4.13 o 
   4   8   1       38.06       49.38      3.85 o 
   5   8   1       49.71       52.26      4.17 o 
   6   8   1        2.39        5.85      1.74 o 
   7   8   1        0.03        0.84      0.92 o 
  -9   9   1       10.54        7.67      3.40 o 
  -8   9   1        7.67       12.45      2.63 o 
  -7   9   1        0.15        1.06      0.77 o 
  -6   9   1      138.64      150.87      5.77 o 
  -5   9   1       55.91       48.37      3.24 o 
  -4   9   1      136.62      124.17      5.19 o 
  -3   9   1       13.55       15.79      1.86 o 
  -2   9   1       40.87       40.07      3.46 o 
  -1   9   1       13.51       15.39      2.16 o 
   0   9   1       18.31       18.91      2.49 o 
   1   9   1      297.71      267.12      7.83 o 
   2   9   1       25.28       22.50      2.46 o 
   3   9   1       20.42       21.00      3.03 o 
   4   9   1       21.79       18.11      3.97 o 
   5   9   1       58.26       51.43      4.34 o 
   6   9   1        0.20        1.44      1.07 o 
  -9  10   1       71.36       83.46     11.01 o 
  -8  10   1        0.13        0.56      0.91 o 
  -7  10   1        1.24        2.83      1.30 o 
  -6  10   1        1.24       -0.34      0.70 o 
  -5  10   1        1.08        0.59      0.54 o 
  -4  10   1       44.21       42.76      3.23 o 
  -3  10   1       14.46       10.19      1.88 o 
  -2  10   1       36.60       36.62      3.54 o 
  -1  10   1        0.41       -0.17      0.71 o 
   0  10   1      132.01      140.60      9.87 o 
   1  10   1       84.31      104.41      8.63 o 
   2  10   1        7.20       13.93      3.28 o 
   3  10   1       16.07       10.96      3.10 o 
   4  10   1       14.99       17.23      2.48 o 
   5  10   1        0.07        0.42      0.73 o 
  -8  11   1        8.62        2.52      1.70 o 
  -7  11   1       61.52       71.44      6.20 o 
  -6  11   1       15.90       18.31      3.10 o 
  -5  11   1        7.66        6.82      1.40 o 
  -4  11   1        4.54        2.20      1.55 o 
  -3  11   1        1.94        3.96      1.21 o 
  -2  11   1        0.03       -0.62      0.62 o 
  -1  11   1        1.31        0.11      0.61 o 
   0  11   1        5.33        5.87      1.64 o 
   1  11   1       18.83       16.87      3.72 o 
   2  11   1        3.27        2.52      1.59 o 
   3  11   1        9.86        8.78      2.77 o 
  -6  12   1        0.97        0.94      1.19 o 
  -5  12   1        1.85        1.04      0.72 o 
  -4  12   1       44.99       48.21      4.33 o 
  -3  12   1        7.55        6.61      1.59 o 
  -2  12   1       65.43       70.65      5.33 o 
  -1  12   1        5.62        8.78      2.81 o 
   0  12   1        9.30       12.34      3.36 o 
   1  12   1        0.65       -1.07      1.41 o 
  -5  13   1        3.89        1.30      1.21 o 
  -4  13   1        0.86       -0.77      0.77 o 
  -3  13   1       10.45       11.81      3.24 o 
  -2  13   1       19.55       15.76      3.80 o 
   1 -13   2       13.85       12.75      3.54 o 
   2 -13   2        0.53        0.10      1.17 o 
   3 -13   2        1.92        0.91      1.21 o 
  -2 -12   2        0.62       -0.92      1.04 o 
  -1 -12   2       15.84       15.46      3.66 o 
   0 -12   2       18.79       12.08      3.31 o 
   1 -12   2        3.50        7.74      2.47 o 
   2 -12   2        8.70        9.51      2.70 o 
   3 -12   2       12.07       10.50      2.78 o 
   4 -12   2        6.98        8.01      3.73 o 
   5 -12   2        1.99        1.09      1.62 o 
  -4 -11   2        0.61       -0.48      1.12 o 
  -3 -11   2        1.58       -1.05      1.10 o 
  -2 -11   2        5.90        3.30      1.97 o 
  -1 -11   2        0.81        1.49      1.39 o 
   0 -11   2       23.88       28.83      4.55 o 
   1 -11   2       89.78       83.64      7.56 o 
   2 -11   2        0.47       -0.97      0.97 o 
   3 -11   2      131.55      124.49      5.50 o 
   4 -11   2       16.04       18.35      2.20 o 
   5 -11   2      103.07       99.35     11.96 o 
   6 -11   2        0.49        4.45      3.08 o 
  -6 -10   2        2.14       -1.79      1.79 o 
  -5 -10   2       11.07       13.08      3.51 o 
  -4 -10   2        0.61        0.38      1.21 o 
  -3 -10   2        2.32        3.03      1.99 o 
  -2 -10   2        3.27        6.05      2.24 o 
  -1 -10   2       27.27       26.81      4.30 o 
   0 -10   2        2.47        4.07      1.76 o 
   1 -10   2      101.66       86.78      4.84 o 
   2 -10   2       22.40       24.65      2.30 o 
   3 -10   2        1.37        2.62      0.82 o 
   4 -10   2        8.59       13.14      1.77 o 
   5 -10   2        6.23        5.23      1.75 o 
   6 -10   2        5.59        1.34      1.20 o 
   7 -10   2       23.07       29.08      6.46 o 
  -7  -9   2        0.09       -0.76      1.28 o 
  -6  -9   2        7.68        8.46      4.84 o 
  -5  -9   2        0.12        0.57      0.66 o 
  -4  -9   2        0.03        0.24      0.56 o 
  -3  -9   2      129.47      138.55      6.35 o 
  -2  -9   2       40.74       48.40      4.50 o 
  -1  -9   2       97.26       96.58      7.57 o 
   0  -9   2       18.37       13.59      1.98 o 
   1  -9   2      209.07      194.56      6.76 o 
   2  -9   2       42.06       41.75      2.97 o 
   3  -9   2        8.34        3.95      0.95 o 
   4  -9   2       19.10       12.68      1.56 o 
   5  -9   2       28.15       26.18      3.42 o 
   6  -9   2        1.89        1.68      1.06 o 
   7  -9   2        0.02       -2.27      2.27 o 
   8  -9   2        0.60        0.94      2.13 o 
  -8  -8   2        2.89        1.83      1.28 o 
  -7  -8   2       12.71       10.20      2.11 o 
  -6  -8   2        3.74        2.45      0.85 o 
  -5  -8   2        2.74        1.79      0.70 o 
  -4  -8   2        2.38        3.61      1.09 o 
  -3  -8   2       65.83       63.80      4.09 o 
  -2  -8   2       72.47       73.61      4.10 o 
  -1  -8   2       10.85       11.61      2.71 o 
   0  -8   2      271.57      277.40      6.56 o 
   1  -8   2       36.09       40.43      3.45 o 
   2  -8   2      153.97      165.27      5.23 o 
   3  -8   2       40.63       53.32      3.03 o 
   4  -8   2      448.12      427.83     10.44 o 
   5  -8   2       18.65       26.60      5.19 o 
   6  -8   2       20.17       17.63      4.43 o 
   7  -8   2       42.97       51.02      7.85 o 
   8  -8   2       28.27       27.32      5.95 o 
   9  -8   2        6.74        3.19      2.48 o 
  -8  -7   2        0.00       -0.32      0.79 o 
  -7  -7   2        2.14        6.40      3.66 o 
  -6  -7   2        2.96        0.91      1.24 o 
  -5  -7   2       64.95       70.52      4.58 o 
  -4  -7   2        8.34        6.16      1.93 o 
  -3  -7   2      216.95      211.90      6.98 o 
  -2  -7   2      101.09      105.73      4.60 o 
  -1  -7   2       18.40       15.55      1.36 o 
   0  -7   2      924.80      935.77     15.42 o 
   1  -7   2       54.15       55.08      3.71 o 
   2  -7   2       86.73       84.69      4.50 o 
   3  -7   2        6.30        6.27      0.97 o 
   4  -7   2      149.47      169.68      5.01 o 
   5  -7   2      389.39      412.06     19.40 o 
   6  -7   2       14.56       13.34      3.66 o 
   7  -7   2        5.58        8.40      3.39 o 
   8  -7   2        0.80        0.65      1.49 o 
   9  -7   2        9.98        7.80      3.30 o 
  -8  -6   2        4.50        6.34      2.57 o 
  -7  -6   2        3.46        2.86      1.31 o 
  -6  -6   2        2.04        1.06      1.04 o 
  -5  -6   2        4.31        5.60      1.33 o 
  -4  -6   2      185.32      162.56      4.64 o 
  -3  -6   2        3.94        5.23      1.08 o 
  -2  -6   2      146.80      130.79      4.79 o 
  -1  -6   2        5.09        2.08      0.44 o 
   0  -6   2     1443.23     1454.62     11.98 o 
   1  -6   2     1434.78     1393.86     16.97 o 
   2  -6   2      172.66      157.78      4.82 o 
   3  -6   2      131.35      128.47      3.98 o 
   4  -6   2       17.43       15.20      0.89 o 
   5  -6   2      466.78      449.48      5.95 o 
   6  -6   2       68.76       76.38      8.45 o 
   7  -6   2        0.08        0.82      1.03 o 
   8  -6   2        1.29       -0.19      1.11 o 
   9  -6   2       14.85        8.43      3.04 o 
  10  -6   2        1.10        0.53      1.53 o 
  -9  -5   2        7.64        6.24      2.69 o 
  -8  -5   2        2.15        1.32      0.80 o 
  -7  -5   2        0.00       -0.65      0.65 o 
  -6  -5   2        1.82        3.50      1.06 o 
  -5  -5   2        2.07        0.24      0.87 o 
  -4  -5   2      124.63      132.49      3.86 o 
  -3  -5   2        7.17       15.69      1.75 o 
  -2  -5   2        1.35        4.92      0.92 o 
  -1  -5   2        0.07       -0.29      0.36 o 
   0  -5   2      508.48      497.32      5.21 o 
   1  -5   2     3176.62     3414.97     28.63 o 
   2  -5   2      635.28      642.23      6.38 o 
   3  -5   2       50.93       49.31      1.60 o 
   4  -5   2      233.52      222.91      3.77 o 
   5  -5   2      427.82      442.23     13.77 o 
   6  -5   2      104.76       98.48      4.55 o 
   7  -5   2       35.59       36.76      3.15 o 
   8  -5   2        0.64        0.47      1.08 o 
   9  -5   2       23.89       36.32      6.63 o 
  10  -5   2        0.00        0.52      1.23 o 
  -9  -4   2        2.77        1.32      1.61 o 
  -8  -4   2        0.19       -0.95      0.95 o 
  -7  -4   2       35.06       35.25      3.16 o 
  -6  -4   2      117.76      112.40      5.25 o 
  -5  -4   2       33.02       36.61      2.86 o 
  -4  -4   2      388.00      397.71      6.20 o 
  -3  -4   2      581.49      540.11      7.14 o 
  -2  -4   2      200.04      202.43     11.22 o 
  -1  -4   2     2157.65     2083.97     14.95 o 
   0  -4   2        5.69        5.53      0.44 o 
   1  -4   2     1909.75     1935.45     12.26 o 
   2  -4   2      921.95     1070.36      7.97 o 
   3  -4   2      215.86      230.96      3.40 o 
   4  -4   2      140.63      142.87      4.89 o 
   5  -4   2      228.39      229.96      6.27 o 
   6  -4   2        0.37        1.22      0.58 o 
   7  -4   2      197.71      195.25      7.22 o 
   8  -4   2       46.06       53.40      4.31 o 
   9  -4   2       28.57       32.44      3.95 o 
  10  -4   2        0.03        0.09      0.88 o 
 -10  -3   2        0.60       -0.54      1.32 o 
  -9  -3   2        4.75        5.10      2.38 o 
  -8  -3   2       56.00       60.71      4.22 o 
  -7  -3   2       59.27       60.80      5.36 o 
  -6  -3   2        6.44        9.46      1.49 o 
  -5  -3   2      303.36      315.49      7.82 o 
  -4  -3   2        2.28        1.13      0.69 o 
  -3  -3   2      142.53      138.43      3.32 o 
  -2  -3   2     1490.64     1430.24     12.77 o 
  -1  -3   2      785.89      929.78      6.05 o 
   0  -3   2      616.81      632.56      5.86 o 
   1  -3   2        4.35        1.13      0.24 o 
   2  -3   2        0.29        0.76      0.25 o 
   3  -3   2      719.08      653.80      4.64 o 
   4  -3   2      525.17      530.28      7.05 o 
   5  -3   2      101.99      100.21      5.11 o 
   6  -3   2       44.25       50.79      4.09 o 
   7  -3   2       84.63       98.95      6.40 o 
   8  -3   2       14.99       11.56      2.45 o 
   9  -3   2        0.46        0.06      0.81 o 
  10  -3   2        0.73        0.70      1.03 o 
 -10  -2   2        6.07        6.64      2.78 o 
  -9  -2   2        0.79        0.68      0.88 o 
  -8  -2   2        0.84       -1.37      1.83 o 
  -7  -2   2        6.65        8.45      2.25 o 
  -6  -2   2        7.30        7.52      1.31 o 
  -5  -2   2      191.96      217.47      4.55 o 
  -4  -2   2        6.08       12.92      1.39 o 
  -3  -2   2      294.62      295.63      5.99 o 
  -2  -2   2     1155.01     1197.68     13.10 o 
  -1  -2   2     2398.48     2604.39     12.30 o 
   0  -2   2      269.87      286.46      4.67 o 
   1  -2   2       78.06       61.86      1.13 o 
   2  -2   2     5014.73     4957.96     18.30 o 
   3  -2   2      697.55      689.70      6.06 o 
   4  -2   2      161.56      134.11      5.50 o 
   5  -2   2       20.53       18.30      2.33 o 
   6  -2   2      245.23      255.77      9.59 o 
   7  -2   2       13.29       15.88      2.73 o 
   8  -2   2        3.48        4.95      1.87 o 
   9  -2   2       24.76       20.56      3.64 o 
  10  -2   2        0.02       -0.91      1.06 o 
  11  -2   2        0.04        0.31      1.12 o 
 -11  -1   2        1.60       -0.32      1.26 o 
 -10  -1   2        4.53       13.79      3.66 o 
  -9  -1   2        2.98       -0.06      0.83 o 
  -8  -1   2       20.00       19.20      3.55 o 
  -7  -1   2        0.47        0.94      0.80 o 
  -6  -1   2       68.41       49.94      4.78 o 
  -5  -1   2      514.28      547.06      9.35 o 
  -4  -1   2      620.26      634.91      7.13 o 
  -3  -1   2       41.12       27.53      1.10 o 
  -2  -1   2      269.27      230.09      2.42 o 
  -1  -1   2      616.16      711.92      9.02 o 
   0  -1   2     1142.23     1171.70      8.70 o 
   1  -1   2       31.91       47.63      1.45 o 
   2  -1   2     1080.95     1164.56      9.60 o 
   3  -1   2      323.58      308.97      5.37 o 
   4  -1   2      627.66      679.87     13.25 o 
   5  -1   2      249.96      271.50      9.28 o 
   6  -1   2       49.40       43.26      4.12 o 
   7  -1   2       92.83      105.46      7.06 o 
   8  -1   2      109.55      110.83      7.91 o 
   9  -1   2       37.50       38.60      5.16 o 
  10  -1   2        2.70        3.03      1.63 o 
 -11   0   2        0.54       -0.62      1.24 o 
 -10   0   2       19.89       23.47      4.53 o 
  -9   0   2        7.53        9.59      2.64 o 
  -8   0   2       98.47       95.59      7.83 o 
  -7   0   2        0.16        0.32      0.73 o 
  -6   0   2        8.04        4.02      1.34 o 
  -5   0   2      113.52      101.46      6.07 o 
  -4   0   2       13.20       29.34      2.94 o 
  -3   0   2      159.81      141.72      4.20 o 
  -2   0   2     8372.71     8154.43     32.25 o 
   0   0   2      219.62      222.92      3.73 o 
   1   0   2     6225.35     5966.95     29.98 o 
   2   0   2     5111.55     5083.39     29.90 o 
   3   0   2       50.07       43.94      1.66 o 
   4   0   2     1057.80     1048.09      8.89 o 
   5   0   2      333.41      318.29      5.37 o 
   6   0   2      116.18      117.16      3.55 o 
   7   0   2       15.87       15.30      2.81 o 
   8   0   2        1.50        3.86      1.80 o 
   9   0   2       14.79       13.60      3.24 o 
  10   0   2        0.82        0.54      0.87 o 
 -11   1   2        0.16        1.82      1.58 o 
 -10   1   2        7.37        8.58      2.82 o 
  -9   1   2       68.40       76.54      7.43 o 
  -8   1   2        0.60       -0.71      1.10 o 
  -7   1   2        0.09       -0.48      0.72 o 
  -6   1   2      306.92      336.70     12.03 o 
  -5   1   2        1.44       -0.39      1.11 o 
  -4   1   2       25.16       32.55      2.09 o 
  -3   1   2       66.83       61.22      2.55 o 
  -2   1   2        0.40        1.28      0.91 o 
  -1   1   2      321.34      353.52      7.28 o 
   0   1   2     8057.04     7996.37     35.44 o 
   1   1   2    25544.01    25042.17     67.25 o 
   2   1   2        1.44        3.25      0.51 o 
   3   1   2     1949.30     1920.75     13.50 o 
   4   1   2      122.49      119.73      3.81 o 
   5   1   2        2.60        4.07      0.79 o 
   6   1   2     1135.46     1113.86     12.61 o 
   7   1   2       16.80       17.59      3.11 o 
   8   1   2        2.81        8.36      2.65 o 
   9   1   2        2.42        2.13      1.32 o 
  10   1   2        2.22       -0.77      1.24 o 
 -11   2   2        1.55        2.05      1.75 o 
 -10   2   2        3.52        3.62      1.50 o 
  -9   2   2       79.25       72.73      7.19 o 
  -8   2   2       29.96       28.32      4.13 o 
  -7   2   2        4.59        5.57      1.75 o 
  -6   2   2      137.52      116.61      7.01 o 
  -5   2   2        4.94        5.91      1.03 o 
  -4   2   2      519.44      458.53     11.60 o 
  -3   2   2      344.48      334.62      6.55 o 
  -2   2   2     2246.42     2205.80      8.60 o 
  -1   2   2      150.86      155.36      2.97 o 
   0   2   2       11.98       14.02      1.62 o 
   1   2   2      138.15      138.62      5.45 o 
   2   2   2        1.44        0.44      0.42 o 
   3   2   2     1614.24     1696.41     15.10 o 
   4   2   2      478.01      458.45      7.95 o 
   5   2   2       67.57       68.15      3.29 o 
   6   2   2      690.37      707.48     26.93 o 
   7   2   2        1.57        5.13      1.87 o 
   8   2   2       16.51       11.31      2.81 o 
   9   2   2       15.96       13.08      3.34 o 
 -12   3   2        2.47        2.55      1.92 o 
 -11   3   2        0.15        1.74      1.35 o 
 -10   3   2       30.60       35.87      5.53 o 
  -9   3   2        4.95        6.30      2.25 o 
  -8   3   2       52.26       56.53      5.80 o 
  -7   3   2      123.82      121.45      7.82 o 
  -6   3   2        8.79        8.26      2.69 o 
  -5   3   2      173.15      174.93      4.80 o 
  -4   3   2      313.10      369.82      5.71 o 
  -3   3   2       98.24       62.57      2.56 o 
  -2   3   2      271.54      246.09      3.59 o 
  -1   3   2      892.80      847.29     13.13 o 
   0   3   2     1485.52     1489.81     17.85 o 
   1   3   2      458.25      449.77     10.61 o 
   2   3   2     1604.94     1621.24     16.87 o 
   3   3   2       40.06       39.92      2.46 o 
   4   3   2      163.66      147.99      4.98 o 
   5   3   2       48.65       44.92      2.92 o 
   6   3   2       99.11       94.33      4.45 o 
   7   3   2       75.44       78.55      6.98 o 
   8   3   2       16.19       23.02      4.22 o 
   9   3   2        1.02        0.90      1.27 o 
 -11   4   2        7.11        8.81      2.17 o 
 -10   4   2       70.39       81.33      6.05 o 
  -9   4   2       15.62       11.67      2.17 o 
  -8   4   2        4.02        3.99      1.18 o 
  -7   4   2       10.44       10.89      1.29 o 
  -6   4   2        0.41        0.51      0.33 o 
  -5   4   2       24.55       28.43      1.70 o 
  -4   4   2      347.24      341.02      6.42 o 
  -3   4   2      181.95      188.49      3.15 o 
  -2   4   2     3443.57     3436.37     26.10 o 
  -1   4   2      378.42      359.38      8.68 o 
   0   4   2     1038.43     1006.36     15.72 o 
   1   4   2      279.40      258.99      6.15 o 
   2   4   2       47.15       40.33      3.59 o 
   3   4   2      190.60      183.73      6.19 o 
   4   4   2       14.52       16.15      1.81 o 
   5   4   2      145.13      145.17      5.58 o 
   6   4   2       46.43       38.87      3.08 o 
   7   4   2      197.32      192.62     11.28 o 
   8   4   2       38.08       30.20      4.88 o 
 -11   5   2       10.77        6.27      3.09 o 
 -10   5   2        1.30        2.32      1.77 o 
  -9   5   2        4.68        5.91      1.57 o 
  -8   5   2        3.79        2.14      1.34 o 
  -7   5   2      295.67      314.98      7.95 o 
  -6   5   2        4.91        8.05      0.85 o 
  -5   5   2        2.91        4.21      1.07 o 
  -4   5   2       33.72       30.20      2.66 o 
  -3   5   2       87.56      108.71      2.48 o 
  -2   5   2      385.62      447.07     12.18 o 
  -1   5   2        3.02        0.51      0.52 o 
   0   5   2       76.88       67.82      4.40 o 
   1   5   2       59.36       72.51      5.08 o 
   2   5   2      126.67      133.58      7.55 o 
   3   5   2       18.00       22.59      2.16 o 
   4   5   2       14.31       20.81      2.16 o 
   5   5   2       66.77       60.75      5.76 o 
   6   5   2       30.30       43.97      3.46 o 
   7   5   2        1.75        2.34      0.92 o 
   8   5   2        0.05        0.78      1.26 o 
 -11   6   2        1.03        3.88      2.49 o 
 -10   6   2       12.78        6.49      2.61 o 
  -9   6   2       56.56       46.20      6.88 o 
  -8   6   2       70.96       85.11      5.86 o 
  -7   6   2        5.57        3.67      1.15 o 
  -6   6   2       27.57       28.29      2.99 o 
  -5   6   2      879.79      845.36      9.30 o 
  -4   6   2      585.29      580.87      6.03 o 
  -3   6   2        1.37        0.43      0.24 o 
  -2   6   2        0.49       -0.05      0.31 o 
  -1   6   2     1205.63     1242.22     18.29 o 
   0   6   2      436.55      434.53     13.31 o 
   1   6   2       37.73       40.99      2.74 o 
   2   6   2      111.50      106.00      4.66 o 
   3   6   2        0.30        1.10      0.50 o 
   4   6   2       83.51       73.89      5.64 o 
   5   6   2       35.71       33.71      3.62 o 
   6   6   2       29.46       31.61      3.11 o 
   7   6   2        5.79        6.08      1.46 o 
 -11   7   2        3.67       -0.07      1.72 o 
 -10   7   2        0.48        4.23      2.69 o 
  -9   7   2        0.16       -1.97      1.97 o 
  -8   7   2       44.50       46.32      4.46 o 
  -7   7   2       31.72       28.05      4.03 o 
  -6   7   2        1.37        2.44      1.05 o 
  -5   7   2        2.33        2.48      0.86 o 
  -4   7   2        0.25        0.67      0.61 o 
  -3   7   2      173.60      186.12     10.82 o 
  -2   7   2      128.77      118.89      8.15 o 
  -1   7   2       39.37       39.43      4.21 o 
   0   7   2       11.46       13.84      2.63 o 
   1   7   2       36.73       40.24      3.31 o 
   2   7   2      293.78      309.87     15.86 o 
   3   7   2        0.13        0.96      0.77 o 
   4   7   2       59.71       74.61      4.56 o 
   5   7   2       12.57       13.63      2.12 o 
   6   7   2        0.34        1.51      3.38 o 
   7   7   2        5.97        4.98      1.44 o 
 -10   8   2        8.98        8.55      3.31 o 
  -9   8   2       43.81       48.53      7.63 o 
  -8   8   2      135.30      142.91     10.11 o 
  -7   8   2       32.82       28.80      3.47 o 
  -6   8   2        2.94        2.73      1.21 o 
  -5   8   2       68.10       55.56      4.46 o 
  -4   8   2      103.79       96.53      4.41 o 
  -3   8   2       27.70       21.66      2.13 o 
  -2   8   2        3.42        0.87      2.05 o 
  -1   8   2        2.49        2.60      0.70 o 
   0   8   2      134.02      138.26      5.25 o 
   1   8   2       25.12       24.97      2.38 o 
   2   8   2       53.57       50.04      3.57 o 
   3   8   2        8.55       11.48      1.84 o 
   4   8   2       21.60       23.73      4.51 o 
   5   8   2       26.92       30.81      3.24 o 
   6   8   2        1.86        5.30      2.90 o 
   7   8   2        2.48        2.70      1.51 o 
 -10   9   2        1.03        1.11      1.35 o 
  -9   9   2       17.63       19.55      3.37 o 
  -8   9   2       14.64       14.04      3.14 o 
  -7   9   2       27.79       22.24      3.15 o 
  -6   9   2       71.86       76.27      4.15 o 
  -5   9   2       69.85       65.77      3.86 o 
  -4   9   2      190.57      213.90      6.97 o 
  -3   9   2        8.29        8.67      1.68 o 
  -2   9   2        0.03       -0.57      0.73 o 
  -1   9   2      122.81      124.61      6.75 o 
   0   9   2       41.80       38.17      2.87 o 
   1   9   2       26.39       30.64      2.78 o 
   2   9   2        3.55        1.98      0.93 o 
   3   9   2        6.22        5.54      1.41 o 
   4   9   2        0.06       -0.28      0.72 o 
   5   9   2        3.80        3.81      1.27 o 
   6   9   2        9.14        5.46      1.76 o 
  -9  10   2        1.30       -2.60      2.60 o 
  -8  10   2       12.56       11.66      2.58 o 
  -7  10   2       33.52       43.92      5.27 o 
  -6  10   2       17.81       15.93      2.97 o 
  -5  10   2       19.75       19.10      2.25 o 
  -4  10   2        2.62        2.45      0.95 o 
  -3  10   2       22.68       22.77      2.87 o 
  -2  10   2       66.46       65.16      4.85 o 
  -1  10   2        2.09        2.59      1.08 o 
   0  10   2       17.76       19.29      2.78 o 
   1  10   2        0.37        0.15      1.13 o 
   2  10   2        4.68        7.06      2.46 o 
   3  10   2        2.92        1.38      1.04 o 
   4  10   2        3.06        5.19      1.39 o 
   5  10   2        0.11        3.24      1.87 o 
  -8  11   2        6.78        9.48      3.51 o 
  -7  11   2       28.14       29.66      3.96 o 
  -6  11   2       41.14       42.53      6.72 o 
  -5  11   2        5.14        2.88      1.01 o 
  -4  11   2        5.37        6.32      1.69 o 
  -3  11   2        5.37        5.90      1.53 o 
  -2  11   2        0.44        0.23      0.68 o 
  -1  11   2        5.71        5.40      1.73 o 
   0  11   2        3.21        2.40      1.20 o 
   1  11   2        0.15        1.78      1.51 o 
   2  11   2        2.40        3.37      1.84 o 
   3  11   2        1.94        5.42      2.29 o 
  -7  12   2        8.65        7.89      3.41 o 
  -6  12   2       38.87       43.23      4.78 o 
  -5  12   2        1.48        2.52      1.13 o 
  -4  12   2       74.27       77.65      5.64 o 
  -3  12   2        5.53        2.62      1.27 o 
  -2  12   2       19.51       22.55      3.21 o 
  -1  12   2       12.21       12.81      2.35 o 
   0  12   2        3.49        3.27      2.06 o 
  -5  13   2        0.27       -0.71      0.94 o 
  -4  13   2       13.89       16.58      2.75 o 
  -3  13   2       30.51       38.87      4.22 o 
   1 -13   3        3.85        3.08      1.83 o 
   2 -13   3       10.15        7.76      2.69 o 
  -2 -12   3        2.00        5.67      2.59 o 
  -1 -12   3       27.43       34.17      5.42 o 
   0 -12   3        7.24       10.88      3.04 o 
   1 -12   3       43.75       47.81      6.04 o 
   2 -12   3        7.27        3.40      1.44 o 
   3 -12   3       28.19       31.39      3.83 o 
   4 -12   3        5.10       12.15      4.57 o 
  -4 -11   3        3.38        2.29      1.75 o 
  -3 -11   3        0.30       -0.63      1.24 o 
  -2 -11   3        2.02        0.85      1.09 o 
  -1 -11   3        5.65        6.81      2.41 o 
   0 -11   3       63.98       56.18      6.42 o 
   1 -11   3        2.76        2.28      1.28 o 
   2 -11   3       15.39       16.96      2.77 o 
   3 -11   3       32.09       28.84      3.45 o 
   4 -11   3       22.71       20.29      5.35 o 
   5 -11   3       50.77       55.69      8.90 o 
   6 -11   3        0.16       -1.36      1.96 o 
  -5 -10   3        4.00        9.62      3.05 o 
  -4 -10   3        0.13       -1.46      1.46 o 
  -3 -10   3        1.28        6.06      2.28 o 
  -2 -10   3        5.14        8.56      2.61 o 
  -1 -10   3       15.32       14.73      3.19 o 
   0 -10   3       79.57       85.67      7.39 o 
   1 -10   3        7.16        9.56      2.51 o 
   2 -10   3        0.58        1.18      0.85 o 
   3 -10   3        3.72        1.96      0.78 o 
   4 -10   3        0.54        0.20      1.60 o 
   5 -10   3        4.88        6.19      2.84 o 
   6 -10   3       21.36       17.57      4.91 o 
   7 -10   3        0.29       -1.79      2.14 o 
  -7  -9   3        0.78        0.50      0.81 o 
  -6  -9   3        1.55        2.99      1.36 o 
  -5  -9   3       12.45       12.28      2.19 o 
  -4  -9   3      168.64      162.74      7.40 o 
  -3  -9   3        0.69        3.36      1.21 o 
  -2  -9   3       33.22       28.18      4.34 o 
  -1  -9   3        7.28        4.92      1.62 o 
   0  -9   3      297.89      310.89     13.20 o 
   1  -9   3      364.53      371.76      8.17 o 
   2  -9   3       44.36       39.34      2.76 o 
   3  -9   3      180.28      196.77      7.48 o 
   4  -9   3       17.99       13.66      2.38 o 
   5  -9   3      186.85      165.00     13.90 o 
   6  -9   3        1.77        0.87      1.15 o 
   7  -9   3        6.28       10.55      3.82 o 
   8  -9   3       12.21       14.12      4.77 o 
  -8  -8   3        5.43        5.82      1.62 o 
  -7  -8   3        0.43        0.08      2.39 o 
  -6  -8   3        0.37       -0.90      1.02 o 
  -5  -8   3        0.78       -1.42      1.42 o 
  -4  -8   3       11.51        7.34      1.60 o 
  -3  -8   3        2.78        2.15      0.88 o 
  -2  -8   3      129.67      127.66      5.51 o 
  -1  -8   3      119.32      128.74      3.98 o 
   0  -8   3       43.14       48.38      4.80 o 
   1  -8   3       99.94      103.02      5.51 o 
   2  -8   3      667.20      659.12     11.57 o 
   3  -8   3      215.94      207.16      5.97 o 
   4  -8   3      592.02      589.89     12.17 o 
   5  -8   3        5.56        7.52      2.87 o 
   6  -8   3       24.08       26.04      5.42 o 
   7  -8   3       28.21       29.83      6.14 o 
   8  -8   3        0.49        1.77      1.82 o 
  -9  -7   3        0.00       -0.68      1.11 o 
  -8  -7   3        0.29       -0.59      0.98 o 
  -7  -7   3        0.13       -0.55      0.91 o 
  -6  -7   3        0.19       -0.05      1.33 o 
  -5  -7   3       10.49        8.63      1.71 o 
  -4  -7   3       22.14       15.05      2.00 o 
  -3  -7   3      189.75      204.50      7.03 o 
  -2  -7   3       43.97       44.27      2.29 o 
  -1  -7   3      127.79      134.44      3.77 o 
   0  -7   3       25.41       32.67      1.65 o 
   1  -7   3       46.85       44.80      3.37 o 
   2  -7   3       58.43       59.96      2.68 o 
   3  -7   3       28.42       26.15      3.40 o 
   4  -7   3       66.15       71.60      3.85 o 
   5  -7   3       34.38       33.38      5.46 o 
   6  -7   3      251.49      265.04     16.74 o 
   7  -7   3        0.32       -1.08      2.26 o 
   8  -7   3        9.09        8.59      3.30 o 
   9  -7   3        2.40        2.48      1.95 o 
  -9  -6   3        3.45        6.57      1.71 o 
  -8  -6   3        1.94        1.94      1.02 o 
  -7  -6   3       10.18        5.67      1.37 o 
  -6  -6   3        0.12        0.44      0.75 o 
  -5  -6   3        6.57        4.24      0.96 o 
  -4  -6   3      112.00      122.77      4.26 o 
  -3  -6   3       19.96       26.61      2.41 o 
  -2  -6   3      381.54      382.90      7.62 o 
  -1  -6   3        1.80        8.39      0.88 o 
   0  -6   3     1387.90     1437.58     13.44 o 
   1  -6   3        0.17        1.74      0.34 o 
   2  -6   3      143.84      146.43      3.82 o 
   3  -6   3        1.64       12.13      2.44 o 
   4  -6   3        0.07        0.53      0.21 o 
   5  -6   3      103.41      112.77      9.84 o 
   6  -6   3        1.56        0.66      1.08 o 
   7  -6   3      135.90      149.65     12.63 o 
   8  -6   3        0.04       -0.04      1.52 o 
   9  -6   3        1.89        3.23      2.44 o 
  -9  -5   3        7.28        7.02      1.94 o 
  -8  -5   3        5.02        3.04      1.13 o 
  -7  -5   3       22.48       17.68      2.45 o 
  -6  -5   3        2.08        0.94      0.64 o 
  -5  -5   3        2.24        3.32      0.86 o 
  -4  -5   3      187.11      184.21      4.88 o 
  -3  -5   3        2.74        0.72      0.54 o 
  -2  -5   3       94.38       92.97      2.77 o 
  -1  -5   3       10.01        7.05      0.70 o 
   0  -5   3      220.88      203.57      2.89 o 
   1  -5   3      439.49      447.51     11.35 o 
   2  -5   3      355.14      307.15     11.61 o 
   3  -5   3        0.28        0.07      0.18 o 
   4  -5   3      357.57      357.97      8.25 o 
   5  -5   3      135.61      134.71      4.78 o 
   6  -5   3        2.37        0.81      1.43 o 
   7  -5   3       31.60       40.86      4.06 o 
   8  -5   3       38.02       42.75      6.96 o 
   9  -5   3       11.50       11.63      3.93 o 
 -10  -4   3        1.25        3.34      2.52 o 
  -9  -4   3        0.05       -0.48      1.30 o 
  -8  -4   3        8.79        3.75      1.35 o 
  -7  -4   3       66.18       74.77      4.76 o 
  -6  -4   3      181.82      196.67      7.18 o 
  -5  -4   3       68.90       73.81      4.11 o 
  -4  -4   3      197.49      191.14      4.70 o 
  -3  -4   3        0.23        2.44      0.79 o 
  -2  -4   3       16.74       15.27      1.39 o 
  -1  -4   3     1162.12     1183.20     18.47 o 
   0  -4   3       83.71      110.77      2.04 o 
   1  -4   3      379.14      333.97      4.16 o 
   2  -4   3      295.64      332.32      8.08 o 
   3  -4   3      540.92      590.27      5.18 o 
   4  -4   3       53.99       57.21      1.66 o 
   5  -4   3      244.08      243.62      9.28 o 
   6  -4   3       25.97       25.84      3.00 o 
   7  -4   3      199.80      208.75      7.57 o 
   8  -4   3       17.46       21.78      2.73 o 
   9  -4   3       10.89        7.22      3.12 o 
 -10  -3   3       42.50       52.56      7.37 o 
  -9  -3   3        0.92       -0.59      1.30 o 
  -8  -3   3        0.02        0.75      0.91 o 
  -7  -3   3       70.08       59.05      4.05 o 
  -6  -3   3        0.01        6.31      1.38 o 
  -5  -3   3       16.39       29.38      2.78 o 
  -4  -3   3      170.39      157.94      5.36 o 
  -3  -3   3     1232.59     1311.26     11.19 o 
  -2  -3   3      191.82      152.40      5.11 o 
  -1  -3   3      132.86      146.54      3.54 o 
   0  -3   3     1543.09     1436.10     11.43 o 
   1  -3   3      344.87      313.79      4.71 o 
   2  -3   3     1139.98     1187.24      6.43 o 
   3  -3   3       22.82       26.32      0.99 o 
   4  -3   3      170.92      158.68      3.92 o 
   5  -3   3        0.48        0.47      0.36 o 
   6  -3   3      313.49      342.65     10.97 o 
   7  -3   3       19.60       15.27      2.60 o 
   8  -3   3       44.50       46.77      4.92 o 
   9  -3   3        5.73        3.69      1.50 o 
  10  -3   3        6.68       11.30      2.85 o 
 -10  -2   3       47.49       53.15      7.08 o 
  -9  -2   3        5.46        1.70      1.23 o 
  -8  -2   3      143.71      154.19     10.59 o 
  -7  -2   3       40.20       35.84      4.71 o 
  -6  -2   3        1.46       -0.31      0.73 o 
  -5  -2   3        7.71        6.58      1.07 o 
  -4  -2   3      528.25      492.69     10.79 o 
  -3  -2   3      418.53      382.91      4.15 o 
  -2  -2   3        8.46        5.98      0.85 o 
  -1  -2   3     4550.87     4664.99     56.68 o 
   0  -2   3        1.88        2.78      0.33 o 
   1  -2   3      918.49      933.36      7.34 o 
   2  -2   3      169.31      160.37      2.69 o 
   3  -2   3        3.73        0.46      0.34 o 
   4  -2   3      755.79      771.61      9.54 o 
   5  -2   3      368.16      369.41     10.81 o 
   6  -2   3      690.90      655.11     15.78 o 
   7  -2   3        2.17        1.66      0.86 o 
   8  -2   3        0.09        2.54      1.36 o 
   9  -2   3        3.47        1.54      1.26 o 
  10  -2   3        4.54        5.52      2.16 o 
 -11  -1   3        0.99       -1.06      1.44 o 
 -10  -1   3        0.02        5.25      2.53 o 
  -9  -1   3        0.39        0.85      1.13 o 
  -8  -1   3      368.12      353.38     15.62 o 
  -7  -1   3      145.05      141.21      9.11 o 
  -6  -1   3      179.33      184.31      9.66 o 
  -5  -1   3       11.85       19.92      2.75 o 
  -4  -1   3       50.37       39.24      3.78 o 
  -3  -1   3      805.21      790.35      8.74 o 
  -2  -1   3     4401.70     4525.46     56.57 o 
  -1  -1   3     2071.81     2010.36     10.13 o 
   0  -1   3      369.52      386.10      5.85 o 
   1  -1   3      114.45      115.02      3.49 o 
   2  -1   3     4833.13     4817.49     31.56 o 
   3  -1   3       69.22       74.13      4.08 o 
   4  -1   3     1098.62     1081.89     15.67 o 
   5  -1   3       87.97       91.21      5.64 o 
   6  -1   3      112.31      118.92      7.09 o 
   7  -1   3      229.20      226.72     10.59 o 
   8  -1   3       12.71       17.20      3.13 o 
   9  -1   3       55.16       52.78      6.05 o 
  10  -1   3        6.76        6.22      2.28 o 
 -11   0   3        1.87        0.48      1.13 o 
 -10   0   3        9.86        5.75      2.40 o 
  -9   0   3        4.73       11.71      3.09 o 
  -8   0   3        4.20        4.95      2.18 o 
  -7   0   3      333.60      340.07     14.01 o 
  -6   0   3      167.08      178.06      9.28 o 
  -5   0   3      384.52      343.57     11.96 o 
  -4   0   3      713.71      773.20     13.22 o 
  -3   0   3     1246.99     1244.53      9.18 o 
  -2   0   3       96.58       72.56      2.24 o 
  -1   0   3     1723.16     1839.78     17.41 o 
   0   0   3      818.09      746.82     19.97 o 
   1   0   3     1031.62     1127.76     14.49 o 
   2   0   3     1972.17     1998.26     21.64 o 
   3   0   3      851.23      859.85     14.99 o 
   4   0   3      370.81      438.30      5.41 o 
   5   0   3      219.31      208.75      4.39 o 
   6   0   3        0.27        7.63      2.15 o 
   7   0   3        8.57        7.81      2.12 o 
   8   0   3       22.68       22.53      3.80 o 
   9   0   3        0.16        0.12      0.96 o 
  10   0   3        8.93       10.45      2.96 o 
 -11   1   3        0.20       -2.19      2.19 o 
 -10   1   3        2.98        2.01      1.39 o 
  -9   1   3       38.04       36.57      5.44 o 
  -8   1   3        2.85        2.82      1.96 o 
  -7   1   3       87.77       91.00      7.24 o 
  -6   1   3      292.54      333.88     12.70 o 
  -5   1   3      587.95      666.36     10.78 o 
  -4   1   3      187.97      195.45      5.34 o 
  -3   1   3     2052.49     1945.07     12.99 o 
  -2   1   3     4127.57     3932.90     14.19 o 
  -1   1   3      227.50      197.71      6.64 o 
   0   1   3        4.42        1.49      0.60 o 
   1   1   3     4869.80     4733.47     94.01 o 
   2   1   3     1028.57     1060.08      9.76 o 
   3   1   3       41.45       57.50      1.84 o 
   4   1   3       30.98       24.50      1.34 o 
   5   1   3      157.80      150.66      3.11 o 
   6   1   3        0.05        1.42      1.09 o 
   7   1   3        1.37       -0.39      0.78 o 
   8   1   3       32.38       29.56      4.39 o 
   9   1   3        0.98        0.18      0.92 o 
 -12   2   3       14.51        8.49      3.26 o 
 -11   2   3        0.04        1.61      1.80 o 
 -10   2   3        0.85        1.27      1.69 o 
  -9   2   3      248.71      224.04     13.04 o 
  -8   2   3        5.15        5.77      1.97 o 
  -7   2   3      102.45      112.91      7.95 o 
  -6   2   3        3.10        2.88      0.95 o 
  -5   2   3       25.27       32.65      3.68 o 
  -4   2   3      526.44      574.55      8.50 o 
  -3   2   3       24.96       52.13      2.03 o 
  -2   2   3      350.88      377.69      8.73 o 
  -1   2   3      541.62      572.86      7.43 o 
   0   2   3     1028.57      929.37     15.14 o 
   1   2   3      850.68      773.93     14.68 o 
   2   2   3      142.78      146.14      6.64 o 
   3   2   3      262.34      254.33     10.45 o 
   4   2   3      347.56      374.01      9.96 o 
   5   2   3        6.88        5.67      1.02 o 
   6   2   3      220.45      230.96      6.47 o 
   7   2   3       19.89       21.65      3.67 o 
   8   2   3        2.75        7.37      2.46 o 
   9   2   3        0.07        3.21      1.70 o 
 -12   3   3        2.48        0.53      1.41 o 
 -11   3   3       32.36       20.31      4.63 o 
 -10   3   3      116.81      114.83     10.11 o 
  -9   3   3       68.43       53.34      6.47 o 
  -8   3   3        5.96        8.13      2.29 o 
  -7   3   3       79.04       72.10      4.46 o 
  -6   3   3       74.85       71.38      2.75 o 
  -5   3   3     1173.84     1140.45     11.21 o 
  -4   3   3      311.56      329.04      5.81 o 
  -3   3   3      836.43      814.25     10.11 o 
  -2   3   3        7.09        8.31      0.82 o 
  -1   3   3      380.95      366.39      7.55 o 
   0   3   3      105.53      104.94      5.37 o 
   1   3   3      911.74      874.91     16.23 o 
   2   3   3      208.90      188.59      4.03 o 
   3   3   3       71.24       69.80      3.41 o 
   4   3   3        5.00        3.08      0.78 o 
   5   3   3       32.39       28.84      2.41 o 
   6   3   3       53.72       53.74      3.41 o 
   7   3   3        7.24        8.55      2.59 o 
   8   3   3        0.16        1.05      1.50 o 
 -12   4   3        2.21        3.02      1.89 o 
 -11   4   3        1.19       -0.04      1.45 o 
 -10   4   3        3.06        1.14      0.90 o 
  -9   4   3      385.47      366.04     11.98 o 
  -8   4   3       52.43       54.85      4.33 o 
  -7   4   3        3.33        3.23      0.65 o 
  -6   4   3      100.09      102.71      3.33 o 
  -5   4   3      563.41      566.42      8.24 o 
  -4   4   3        5.34       11.35      1.28 o 
  -3   4   3      856.78      900.78     11.42 o 
  -2   4   3       53.93       81.73      3.42 o 
  -1   4   3      639.59      644.23     13.26 o 
   0   4   3       47.31       44.08      3.66 o 
   1   4   3       27.97       36.74      3.52 o 
   2   4   3      488.25      551.11      9.94 o 
   3   4   3      105.42       96.11      4.28 o 
   4   4   3        4.85        2.69      1.27 o 
   5   4   3      323.74      309.90      8.36 o 
   6   4   3       69.45       79.62      8.76 o 
   7   4   3       33.35       27.76      4.42 o 
   8   4   3        0.17       -0.69      1.29 o 
 -12   5   3       27.11       36.85      6.80 o 
 -11   5   3        8.47        3.89      2.24 o 
 -10   5   3        9.38        8.79      2.08 o 
  -9   5   3      259.49      277.74     10.62 o 
  -8   5   3       36.75       34.09      2.85 o 
  -7   5   3      366.94      378.15      8.66 o 
  -6   5   3        0.01        0.17      0.34 o 
  -5   5   3      262.01      262.53      5.68 o 
  -4   5   3       12.26       16.06      1.61 o 
  -3   5   3        0.56        0.37      0.33 o 
  -2   5   3       11.88       12.32      1.82 o 
  -1   5   3        1.44        1.77      0.85 o 
   0   5   3      158.65      185.76      7.93 o 
   1   5   3       25.57       23.72      2.98 o 
   2   5   3       26.93       36.78      3.91 o 
   3   5   3       35.60       31.85      2.67 o 
   4   5   3       25.86       31.53      2.78 o 
   5   5   3        4.72        4.92      1.93 o 
   6   5   3        0.05       -0.01      0.58 o 
   7   5   3       27.17       23.41      4.28 o 
   8   5   3        5.27        6.64      2.56 o 
 -11   6   3        8.72       12.88      4.01 o 
 -10   6   3       38.91       48.37      7.18 o 
  -9   6   3       86.37       84.45      8.91 o 
  -8   6   3       30.74       25.04      2.43 o 
  -7   6   3      502.63      505.49     12.98 o 
  -6   6   3      139.32      132.34      8.45 o 
  -5   6   3      110.31      100.07      3.46 o 
  -4   6   3      427.95      434.46      7.35 o 
  -3   6   3      285.88      264.30      6.74 o 
  -2   6   3       35.76       39.70      3.32 o 
  -1   6   3      760.97      778.73     16.09 o 
   0   6   3      206.15      215.38      8.93 o 
   1   6   3       20.86       21.24      3.19 o 
   2   6   3        9.79        8.86      1.39 o 
   3   6   3       22.22       22.95      2.39 o 
   4   6   3        2.85        4.36      1.15 o 
   5   6   3        0.48       -0.14      0.66 o 
   6   6   3        1.63        2.86      1.22 o 
   7   6   3        1.41        4.52      2.26 o 
 -11   7   3        0.89        0.36      1.32 o 
 -10   7   3        7.26        5.02      2.43 o 
  -9   7   3        0.11        0.95      2.34 o 
  -8   7   3        1.13        0.53      0.89 o 
  -7   7   3      210.89      213.62      8.87 o 
  -6   7   3      186.02      169.98      7.58 o 
  -5   7   3       46.56       54.45      4.21 o 
  -4   7   3      242.23      229.93      5.57 o 
  -3   7   3        0.02        0.77      0.57 o 
  -2   7   3     1568.78     1558.03     39.21 o 
  -1   7   3      367.78      390.25     11.83 o 
   0   7   3        2.44        2.23      1.02 o 
   1   7   3       18.13       13.18      2.46 o 
   2   7   3      205.34      202.31      7.05 o 
   3   7   3       29.32       24.34      3.36 o 
   4   7   3       41.15       40.78      3.48 o 
   5   7   3        2.51        0.66      0.69 o 
   6   7   3        1.43        2.32      1.07 o 
 -11   8   3        0.46        2.58      2.11 o 
 -10   8   3        0.08        2.81      2.29 o 
  -9   8   3        9.94       10.39      2.50 o 
  -8   8   3        4.90        6.30      1.78 o 
  -7   8   3        4.99        4.68      2.38 o 
  -6   8   3       45.66       37.57      3.78 o 
  -5   8   3        0.02        0.35      0.55 o 
  -4   8   3      101.93       90.69      5.72 o 
  -3   8   3      131.42      124.23      5.08 o 
  -2   8   3       15.60       15.26      2.17 o 
  -1   8   3        5.63        3.36      1.29 o 
   0   8   3      308.51      311.12     13.33 o 
   1   8   3      106.78      120.84      5.48 o 
   2   8   3       93.32       97.77      5.15 o 
   3   8   3       42.56       54.75      4.05 o 
   4   8   3        6.08        7.35      2.14 o 
   5   8   3        8.75        5.65      1.59 o 
   6   8   3        3.74        2.55      2.14 o 
 -10   9   3       31.41       26.73      5.92 o 
  -9   9   3        8.78       12.81      2.70 o 
  -8   9   3       46.85       49.22      4.85 o 
  -7   9   3        6.95        7.22      1.90 o 
  -6   9   3       78.60       95.77      6.32 o 
  -5   9   3       56.48       47.49      4.39 o 
  -4   9   3       70.41       70.76      4.09 o 
  -3   9   3       21.67       23.21      2.83 o 
  -2   9   3       10.38        9.27      2.33 o 
  -1   9   3      219.30      193.14     11.13 o 
   0   9   3       87.67       89.78      4.69 o 
   1   9   3        9.59       12.54      1.90 o 
   2   9   3        8.47        7.47      1.57 o 
   3   9   3        5.79        3.29      2.54 o 
   4   9   3       33.88       28.40      3.20 o 
   5   9   3        4.04        1.53      0.74 o 
   6   9   3        0.37        1.15      0.83 o 
  -9  10   3        3.80       -1.94      2.01 o 
  -8  10   3        5.26        2.46      2.56 o 
  -7  10   3        0.08        1.56      1.18 o 
  -6  10   3        3.41        3.74      1.10 o 
  -5  10   3       36.51       35.70      4.15 o 
  -4  10   3        0.04        1.26      0.80 o 
  -3  10   3      123.92      127.58     14.00 o 
  -2  10   3       43.06       39.19      3.85 o 
  -1  10   3       26.98       34.34      3.68 o 
   0  10   3        0.87       -1.90      1.90 o 
   1  10   3       22.27       22.13      4.18 o 
   2  10   3       52.11       58.16      6.79 o 
   3  10   3       12.55       14.83      2.31 o 
   4  10   3        0.00        2.55      1.05 o 
   5  10   3        1.53        0.98      1.22 o 
  -9  11   3       23.37       27.23      6.25 o 
  -8  11   3       98.12       97.38     11.43 o 
  -7  11   3       11.58        5.84      1.94 o 
  -6  11   3        1.46        0.80      1.21 o 
  -5  11   3       14.88       13.56      2.34 o 
  -4  11   3        1.88        1.57      0.99 o 
  -3  11   3        4.96        4.21      1.45 o 
  -2  11   3        3.96        7.20      1.84 o 
  -1  11   3        5.05        7.02      1.81 o 
   0  11   3        0.01       -0.07      0.76 o 
   1  11   3        5.20        4.90      2.09 o 
   2  11   3        0.49        2.80      2.09 o 
  -7  12   3        2.91        2.12      2.10 o 
  -6  12   3       62.44       75.56      6.37 o 
  -5  12   3       16.66       25.07      3.34 o 
  -4  12   3       38.00       38.57      4.12 o 
  -3  12   3       45.24       41.31      4.30 o 
  -2  12   3        2.37        0.13      0.88 o 
  -1  12   3        1.86        2.17      1.29 o 
   0  12   3        0.09        0.95      1.39 o 
  -5  13   3        0.13       -0.87      1.40 o 
  -4  13   3        0.15        1.18      0.89 o 
  -3  13   3        6.38       14.52      3.93 o 
  -2  13   3        2.87        3.83      2.05 o 
   1 -13   4        7.70        6.82      2.48 o 
   2 -13   4        0.10       -0.28      0.94 o 
  -2 -12   4        4.80        5.58      2.38 o 
  -1 -12   4        7.75       12.41      3.41 o 
   0 -12   4       16.52       18.41      3.95 o 
   1 -12   4      130.65      119.44      9.62 o 
   2 -12   4        2.24        5.25      2.41 o 
   3 -12   4       21.37       18.56      5.16 o 
  -3 -11   4        1.81       -0.81      1.36 o 
  -2 -11   4        3.54        7.33      2.78 o 
  -1 -11   4        0.51        3.78      1.89 o 
   0 -11   4       17.84       16.92      3.54 o 
   1 -11   4        0.77        1.84      1.41 o 
   2 -11   4      100.74      100.63      6.54 o 
   3 -11   4       13.26       14.20      2.45 o 
   4 -11   4       66.26       73.19     10.17 o 
   5 -11   4       14.28       16.95      5.09 o 
  -5 -10   4        1.00        4.89      2.33 o 
  -4 -10   4       12.76       11.87      3.17 o 
  -3 -10   4        0.01        1.23      1.46 o 
  -2 -10   4        5.82       10.17      2.90 o 
  -1 -10   4       16.93       17.66      3.51 o 
   0 -10   4       12.39       14.69      3.12 o 
   1 -10   4       53.98       47.80      4.33 o 
   2 -10   4        1.51        1.89      2.48 o 
   3 -10   4        0.35        1.09      1.26 o 
   4 -10   4       23.18       22.68      5.42 o 
   5 -10   4        3.18        4.21      2.80 o 
   6 -10   4       92.75       92.86     11.67 o 
  -7  -9   4        1.70        6.88      3.03 o 
  -6  -9   4        1.95        5.16      1.71 o 
  -5  -9   4        9.04       14.63      2.48 o 
  -4  -9   4       95.98      113.04      6.37 o 
  -3  -9   4       17.52       23.81      4.07 o 
  -2  -9   4       12.19       19.69      3.58 o 
  -1  -9   4       14.22       15.44      3.11 o 
   0  -9   4      252.22      243.97     11.67 o 
   1  -9   4        5.50        4.95      0.96 o 
   2  -9   4        8.52        7.44      1.71 o 
   3  -9   4        1.79        1.51      2.24 o 
   4  -9   4        0.01       -1.75      1.75 o 
   5  -9   4       19.06       18.14      4.72 o 
   6  -9   4        0.61       -0.87      1.23 o 
   7  -9   4       30.05       27.64      6.56 o 
  -8  -8   4        0.53        2.33      1.28 o 
  -7  -8   4        3.04        3.66      1.44 o 
  -6  -8   4        0.03        0.75      1.27 o 
  -5  -8   4       15.40       15.74      2.43 o 
  -4  -8   4       20.75       20.20      2.07 o 
  -3  -8   4       73.71       69.58      4.50 o 
  -2  -8   4      329.29      322.01      9.06 o 
  -1  -8   4      162.50      161.21      5.98 o 
   0  -8   4       52.41       52.16      2.76 o 
   1  -8   4        0.32        0.05      0.58 o 
   2  -8   4       40.33       37.44      3.27 o 
   3  -8   4        0.01        0.45      0.59 o 
   4  -8   4        0.55        3.64      2.49 o 
   5  -8   4        4.23        1.76      2.18 o 
   6  -8   4       12.74       13.30      3.98 o 
   7  -8   4        2.98        1.43      1.71 o 
   8  -8   4        2.20        0.25      1.51 o 
  -9  -7   4        2.00        4.07      2.08 o 
  -8  -7   4        0.56        3.12      1.36 o 
  -7  -7   4       12.72       13.91      2.74 o 
  -6  -7   4       11.05       15.71      3.41 o 
  -5  -7   4        0.31       -0.65      0.65 o 
  -4  -7   4       60.20       74.46      3.70 o 
  -3  -7   4       29.32       26.71      2.62 o 
  -2  -7   4       14.90       16.61      1.96 o 
  -1  -7   4       74.43       60.93      2.39 o 
   0  -7   4      499.51      446.67     10.50 o 
   1  -7   4      112.43      112.34      6.29 o 
   2  -7   4        9.43        9.44      1.12 o 
   3  -7   4      296.69      314.62      8.52 o 
   4  -7   4      167.68      173.00      6.07 o 
   5  -7   4      109.90      116.70     10.97 o 
   6  -7   4       28.53       30.33      5.84 o 
   7  -7   4       12.18       13.33      4.33 o 
   8  -7   4       61.09       75.66     10.09 o 
  -9  -6   4       23.79       31.99      3.81 o 
  -8  -6   4        0.29        2.10      1.10 o 
  -7  -6   4        5.84        4.73      1.41 o 
  -6  -6   4        2.51        1.88      0.88 o 
  -5  -6   4        1.31        2.39      0.94 o 
  -4  -6   4       16.58       12.82      3.03 o 
  -3  -6   4       55.53       49.26      2.02 o 
  -2  -6   4      136.34      128.58      7.12 o 
  -1  -6   4       12.80        9.55      0.87 o 
   0  -6   4       12.76        7.70      1.38 o 
   1  -6   4       45.29       38.54      1.50 o 
   2  -6   4      137.48      111.66      6.83 o 
   3  -6   4       26.98       29.20      1.16 o 
   4  -6   4      120.58      120.20      4.93 o 
   5  -6   4       49.38       47.47      6.71 o 
   6  -6   4      168.96      196.13     14.19 o 
   7  -6   4       29.17       30.28      5.88 o 
   8  -6   4       26.90       33.73      6.47 o 
   9  -6   4        7.86        3.86      2.61 o 
  -9  -5   4       11.23       19.21      2.93 o 
  -8  -5   4        0.64        0.60      0.93 o 
  -7  -5   4        1.01        2.11      0.98 o 
  -6  -5   4        0.13        0.41      1.56 o 
  -5  -5   4       54.64       62.39      4.27 o 
  -4  -5   4        1.17        1.65      0.61 o 
  -3  -5   4       44.03       45.00      3.13 o 
  -2  -5   4        2.22        4.80      1.01 o 
  -1  -5   4       45.49       41.22      2.63 o 
   0  -5   4       23.70       23.69      2.16 o 
   1  -5   4      168.11      152.65      3.22 o 
   2  -5   4      493.23      480.26      6.94 o 
   3  -5   4      176.15      181.12      4.59 o 
   4  -5   4      192.71      185.80      4.23 o 
   5  -5   4        8.08        6.38      1.18 o 
   6  -5   4      463.30      473.76     10.50 o 
   7  -5   4      161.30      169.35     13.24 o 
   8  -5   4       62.95       60.57      8.58 o 
   9  -5   4        2.95        4.58      2.76 o 
 -10  -4   4        3.44        7.46      3.21 o 
  -9  -4   4       14.08       16.15      4.05 o 
  -8  -4   4      102.19       99.22      6.01 o 
  -7  -4   4        0.70        2.08      1.06 o 
  -6  -4   4       91.38       90.59      5.08 o 
  -5  -4   4       25.07       32.75      2.88 o 
  -4  -4   4       10.80       13.44      1.67 o 
  -3  -4   4       60.64       65.65      2.89 o 
  -2  -4   4      311.07      353.87      9.28 o 
  -1  -4   4      137.27      138.63      3.95 o 
   0  -4   4       23.34       27.33      1.34 o 
   1  -4   4       12.45       17.90      1.11 o 
   2  -4   4      297.15      293.75      5.13 o 
   3  -4   4      396.55      409.59     10.10 o 
   4  -4   4       34.48       36.37      2.40 o 
   5  -4   4      117.86      115.10      4.91 o 
   6  -4   4       23.97       22.51      2.36 o 
   7  -4   4      375.08      364.89     10.35 o 
   8  -4   4        3.24        5.64      1.57 o 
   9  -4   4        6.53        6.46      3.08 o 
 -10  -3   4        2.04        1.96      2.16 o 
  -9  -3   4       48.72       67.73      7.96 o 
  -8  -3   4        0.59        0.97      1.08 o 
  -7  -3   4       98.08      109.35      5.70 o 
  -6  -3   4       76.84       79.17      4.55 o 
  -5  -3   4       65.59       81.18      4.40 o 
  -4  -3   4      381.81      359.96     12.01 o 
  -3  -3   4     1627.30     1663.56     13.93 o 
  -2  -3   4       11.29       19.87      1.46 o 
  -1  -3   4      198.57      190.94      2.92 o 
   0  -3   4     1052.03      997.03      9.70 o 
   1  -3   4      299.25      279.82      4.96 o 
   2  -3   4      374.96      337.55      4.99 o 
   3  -3   4      387.97      389.07      7.63 o 
   4  -3   4       68.45       65.58      3.85 o 
   5  -3   4       26.81       19.29      2.51 o 
   6  -3   4       20.62       19.20      2.80 o 
   7  -3   4       84.10       85.96      6.25 o 
   8  -3   4        6.41        1.67      0.93 o 
   9  -3   4        9.19       12.90      2.97 o 
 -10  -2   4       11.54       11.28      3.64 o 
  -9  -2   4        0.08        1.19      1.40 o 
  -8  -2   4        0.19        3.10      2.00 o 
  -7  -2   4        1.34        1.29      1.16 o 
  -6  -2   4       53.52       42.22      4.91 o 
  -5  -2   4       16.49       19.29      2.04 o 
  -4  -2   4      216.44      202.33      9.61 o 
  -3  -2   4        1.47        0.71      0.38 o 
  -2  -2   4      484.68      468.95      5.83 o 
  -1  -2   4     2915.65     2838.46     15.65 o 
   0  -2   4      374.04      399.48      8.81 o 
   1  -2   4     1161.79     1099.90      9.04 o 
   2  -2   4       61.51       71.96      2.46 o 
   3  -2   4      476.88      430.00     10.37 o 
   4  -2   4      401.48      400.18     10.35 o 
   5  -2   4      324.45      297.87      6.96 o 
   6  -2   4      141.41      139.00      7.68 o 
   7  -2   4       15.47       12.72      2.57 o 
   8  -2   4        1.56        0.23      0.82 o 
   9  -2   4        2.86        4.34      1.77 o 
  10  -2   4       10.18        9.62      2.78 o 
 -11  -1   4       11.03       13.92      4.03 o 
 -10  -1   4        5.04        4.02      2.33 o 
  -9  -1   4       33.76       35.55      5.71 o 
  -8  -1   4       93.56       97.35      8.61 o 
  -7  -1   4       89.28       92.60      7.72 o 
  -6  -1   4        4.40        5.18      1.92 o 
  -5  -1   4        0.00        3.17      1.50 o 
  -4  -1   4      294.91      298.05      8.97 o 
  -3  -1   4        5.00       10.90      0.99 o 
  -2  -1   4      524.90      521.05      6.51 o 
  -1  -1   4      865.96      821.84      6.86 o 
   0  -1   4        0.24        1.67      0.49 o 
   1  -1   4      451.06      424.86     10.77 o 
   2  -1   4       25.75       17.21      2.20 o 
   3  -1   4     1948.72     1989.29     23.84 o 
   4  -1   4       79.27       76.11      4.70 o 
   5  -1   4       14.09       15.12      2.50 o 
   6  -1   4        0.01        4.78      1.80 o 
   7  -1   4       90.14       89.77      6.90 o 
   8  -1   4        0.88       -1.18      1.18 o 
   9  -1   4       15.49       17.64      3.69 o 
  10  -1   4        0.17        3.29      1.89 o 
 -11   0   4        2.44        1.19      1.65 o 
 -10   0   4        0.27       -2.07      2.07 o 
  -9   0   4        8.80        8.76      2.74 o 
  -8   0   4       27.07       23.03      4.10 o 
  -7   0   4       26.99       22.29      3.91 o 
  -6   0   4       75.22       75.48      6.53 o 
  -5   0   4      228.47      226.08      6.15 o 
  -4   0   4      259.68      324.93      6.65 o 
  -3   0   4      839.32      826.03     13.14 o 
  -2   0   4      438.91      492.42     12.18 o 
  -1   0   4       62.98       62.08      3.70 o 
   0   0   4      657.48      630.38     13.34 o 
   1   0   4     1785.21     1739.60     14.97 o 
   2   0   4       35.30       50.44      2.56 o 
   3   0   4      252.10      269.89      9.28 o 
   4   0   4       58.40       57.23      2.57 o 
   5   0   4      150.96      146.99      3.87 o 
   6   0   4      209.69      181.13      9.48 o 
   7   0   4       25.28       26.89      3.88 o 
   8   0   4        0.57        1.68      1.33 o 
   9   0   4        0.08       -0.74      1.24 o 
 -11   1   4        5.47        3.43      2.07 o 
 -10   1   4        0.66        3.77      2.02 o 
  -9   1   4        0.36       -0.55      1.27 o 
  -8   1   4        2.09       -0.84      1.18 o 
  -7   1   4      135.02      148.81      9.70 o 
  -6   1   4       46.73       50.54      3.29 o 
  -5   1   4        0.01       -0.11      0.55 o 
  -4   1   4     2328.83     2440.18     16.55 o 
  -3   1   4        9.47       10.94      1.07 o 
  -2   1   4      216.65      226.22      8.26 o 
  -1   1   4      874.81      749.51     14.84 o 
   0   1   4       85.91       89.07      5.15 o 
   1   1   4       64.53       98.28      5.46 o 
   2   1   4      375.82      422.80      7.23 o 
   3   1   4     1250.32     1212.38     12.13 o 
   4   1   4        2.61        2.16      0.44 o 
   5   1   4      757.68      733.51     10.24 o 
   6   1   4       12.20       16.95      3.14 o 
   7   1   4        7.65        9.46      2.53 o 
   8   1   4       22.74       18.43      3.61 o 
   9   1   4        1.24        0.87      1.21 o 
 -12   2   4       10.39       14.97      4.44 o 
 -11   2   4        5.69        9.61      3.54 o 
 -10   2   4        1.84       -1.46      1.46 o 
  -9   2   4       23.46       24.92      4.65 o 
  -8   2   4        3.02        6.78      2.47 o 
  -7   2   4       56.26       58.97      4.06 o 
  -6   2   4        2.49        1.18      0.75 o 
  -5   2   4       15.77       28.17      1.93 o 
  -4   2   4      927.94      928.53     14.77 o 
  -3   2   4        9.97       16.23      1.12 o 
  -2   2   4      307.96      340.50      5.39 o 
  -1   2   4      261.74      262.35      8.97 o 
   0   2   4      265.92      261.13      9.07 o 
   1   2   4        6.01        3.28      0.73 o 
   2   2   4      101.71       96.36      5.94 o 
   3   2   4      102.38      114.07      6.76 o 
   4   2   4      261.05      260.49      6.56 o 
   5   2   4       51.87       50.37      4.64 o 
   6   2   4       31.13       23.34      3.70 o 
   7   2   4       56.20       57.36      6.06 o 
   8   2   4        8.55        6.96      2.52 o 
 -12   3   4        0.29        0.38      1.23 o 
 -11   3   4        0.28       -0.12      1.79 o 
 -10   3   4        0.19        0.08      1.72 o 
  -9   3   4       19.41       13.92      3.39 o 
  -8   3   4       52.10       57.47      4.17 o 
  -7   3   4        6.10        7.37      1.00 o 
  -6   3   4       81.01       81.66      3.00 o 
  -5   3   4       43.13       29.12      1.68 o 
  -4   3   4       20.44       25.92      1.69 o 
  -3   3   4     1008.19      920.27      8.65 o 
  -2   3   4      360.06      374.53      8.10 o 
  -1   3   4      599.58      578.82     13.69 o 
   0   3   4       39.61       35.42      3.47 o 
   1   3   4      553.93      561.98     14.31 o 
   2   3   4        0.07        3.08      1.44 o 
   3   3   4      168.52      165.05      5.52 o 
   4   3   4       38.02       37.29      4.97 o 
   5   3   4        9.65       15.01      2.31 o 
   6   3   4       11.17       13.20      2.89 o 
   7   3   4       79.13       93.98      8.07 o 
   8   3   4        0.66        0.86      1.18 o 
 -11   4   4        1.95        1.85      1.04 o 
 -10   4   4       46.67       51.61      6.21 o 
  -9   4   4        5.96        3.49      1.29 o 
  -8   4   4       57.01       54.81      2.91 o 
  -7   4   4      123.14      132.26      4.15 o 
  -6   4   4      222.81      239.84      5.25 o 
  -5   4   4       10.46       10.36      1.20 o 
  -4   4   4      822.79      841.69     11.87 o 
  -3   4   4      647.29      660.57     12.35 o 
  -2   4   4      766.32      715.17     15.17 o 
  -1   4   4       47.42       58.50      4.46 o 
   0   4   4      477.75      437.26     12.58 o 
   1   4   4      199.38      172.15      8.30 o 
   2   4   4      477.65      419.75     14.91 o 
   3   4   4       29.56       27.45      2.44 o 
   4   4   4        9.80        6.47      1.32 o 
   5   4   4       79.32       71.24      4.13 o 
   6   4   4       24.58       18.95      2.28 o 
   7   4   4        5.54        3.55      1.91 o 
   8   4   4        7.61       12.12      3.23 o 
 -11   5   4       51.34       55.71      7.70 o 
 -10   5   4        0.65        1.38      0.94 o 
  -9   5   4       18.15       21.69      2.43 o 
  -8   5   4       40.86       43.63      3.17 o 
  -7   5   4        9.07        9.41      1.14 o 
  -6   5   4      157.00      144.21      4.66 o 
  -5   5   4      126.34      125.13      4.21 o 
  -4   5   4       18.17       19.83      1.92 o 
  -3   5   4      114.43      120.77      4.64 o 
  -2   5   4       21.48       25.42      2.93 o 
  -1   5   4      475.41      501.36     13.41 o 
   0   5   4      155.42      149.83      7.72 o 
   1   5   4       36.38       43.18      4.39 o 
   2   5   4       59.86       57.87      3.62 o 
   3   5   4       10.17        8.60      1.95 o 
   4   5   4      151.07      152.17      6.23 o 
   5   5   4        5.18        4.81      1.19 o 
   6   5   4        0.24       -0.32      0.56 o 
   7   5   4       11.53       10.91      2.93 o 
 -11   6   4        1.09       -1.44      1.44 o 
 -10   6   4        0.52        3.05      2.10 o 
  -9   6   4        2.64        1.33      1.08 o 
  -8   6   4        0.25        0.07      0.67 o 
  -7   6   4      170.78      177.04      8.56 o 
  -6   6   4     1170.46     1174.10     13.40 o 
  -5   6   4      129.23      125.16      5.12 o 
  -4   6   4      360.63      373.64      7.43 o 
  -3   6   4      308.43      306.54      8.04 o 
  -2   6   4      204.30      211.80      8.68 o 
  -1   6   4        0.86        1.93      1.01 o 
   0   6   4        8.66       12.23      2.34 o 
   1   6   4        0.04        2.79      1.55 o 
   2   6   4       12.32       10.29      2.25 o 
   3   6   4        9.29        7.77      1.53 o 
   4   6   4        8.55        9.90      1.90 o 
   5   6   4        1.61        0.32      1.28 o 
   6   6   4        0.07       -0.01      0.58 o 
   7   6   4        2.27        4.41      2.34 o 
 -10   7   4        5.31       12.74      3.82 o 
  -9   7   4       15.46       12.50      2.36 o 
  -8   7   4       15.53       15.42      2.42 o 
  -7   7   4      173.45      179.31      8.01 o 
  -6   7   4       55.15       55.59      4.34 o 
  -5   7   4      120.87      109.02      4.07 o 
  -4   7   4      508.66      494.39      8.86 o 
  -3   7   4      271.03      295.67      8.17 o 
  -2   7   4      328.91      326.02     11.07 o 
  -1   7   4       22.59       25.21      3.25 o 
   0   7   4      256.51      244.43     10.62 o 
   1   7   4        0.53        0.81      1.00 o 
   2   7   4       11.25       10.45      1.70 o 
   3   7   4        2.14        1.18      0.76 o 
   4   7   4       31.47       26.50      3.65 o 
   5   7   4        8.40        6.02      1.47 o 
   6   7   4        0.00        0.92      0.60 o 
 -10   8   4        8.25       10.19      2.56 o 
  -9   8   4        0.05        0.09      0.81 o 
  -8   8   4       35.04       37.30      3.95 o 
  -7   8   4      167.05      162.47      8.02 o 
  -6   8   4       30.21       22.80      4.19 o 
  -5   8   4       28.04       24.43      3.00 o 
  -4   8   4        1.21        0.08      0.39 o 
  -3   8   4      169.14      160.78      6.23 o 
  -2   8   4        5.16        4.55      1.42 o 
  -1   8   4        8.12        8.72      2.09 o 
   0   8   4        0.54        3.85      1.78 o 
   1   8   4        4.68        6.42      1.93 o 
   2   8   4        3.49        6.15      1.43 o 
   3   8   4        1.97        1.56      1.40 o 
   4   8   4        0.54        0.17      0.82 o 
   5   8   4        7.06        7.07      1.67 o 
   6   8   4        2.23        1.36      1.01 o 
  -9   9   4       10.64       16.14      2.80 o 
  -8   9   4        4.51        5.39      3.11 o 
  -7   9   4      167.56      173.84      8.67 o 
  -6   9   4      133.09      134.12      7.50 o 
  -5   9   4       16.39       21.64      3.89 o 
  -4   9   4       59.79       53.43      6.73 o 
  -3   9   4       68.83       64.69      4.07 o 
  -2   9   4      203.89      185.83     13.92 o 
  -1   9   4        5.24        5.41      2.00 o 
   0   9   4       26.45       20.23      3.69 o 
   1   9   4        2.06        3.21      1.14 o 
   2   9   4        6.88        7.71      1.99 o 
   3   9   4        7.10        4.30      1.27 o 
   4   9   4        0.01        0.73      0.73 o 
   5   9   4        8.12        6.93      1.76 o 
  -9  10   4        0.14       -1.85      1.85 o 
  -8  10   4       24.31       27.27      3.69 o 
  -7  10   4        4.28        4.13      1.62 o 
  -6  10   4       10.17       17.58      2.90 o 
  -5  10   4       79.35       86.49      8.58 o 
  -4  10   4        0.21        0.20      0.90 o 
  -3  10   4       79.95       95.09      6.14 o 
  -2  10   4       21.05       19.05      2.80 o 
  -1  10   4        9.30        6.43      2.40 o 
   0  10   4       39.34       44.27      5.96 o 
   1  10   4        2.07        0.31      1.17 o 
   2  10   4       79.80       79.77      9.76 o 
   3  10   4        8.66       10.25      2.05 o 
   4  10   4        0.87       -1.00      1.04 o 
  -8  11   4       73.79       75.82      9.79 o 
  -7  11   4       24.58       26.06      3.61 o 
  -6  11   4        3.84        2.47      0.96 o 
  -5  11   4        0.89       -0.09      0.96 o 
  -4  11   4       26.60       22.37      3.14 o 
  -3  11   4       12.96       19.10      2.88 o 
  -2  11   4        1.08        0.82      4.66 o 
  -1  11   4       11.08       10.73      2.23 o 
   0  11   4       10.11       10.10      2.99 o 
   1  11   4        0.49        0.65      1.09 o 
  -7  12   4       10.58       11.95      3.99 o 
  -6  12   4       22.94       27.32      3.48 o 
  -5  12   4       37.31       36.46      4.10 o 
  -4  12   4        1.48       -0.21      1.20 o 
  -3  12   4        3.43        2.76      1.59 o 
  -2  12   4       24.55       24.86      3.51 o 
  -1  12   4        0.34        1.04      2.20 o 
   0  12   4        0.25       -1.56      1.94 o 
  -3  13   4        7.06        7.95      3.16 o 
  -2  13   4        1.38        2.24      1.07 o 
   1 -13   5        0.02       -1.21      1.47 o 
  -1 -12   5        1.65        4.50      2.03 o 
   0 -12   5       18.13       15.73      3.65 o 
   1 -12   5       15.60       18.93      3.89 o 
   2 -12   5        9.12       11.10      3.02 o 
  -3 -11   5        0.43        0.79      1.58 o 
  -2 -11   5        5.48        5.36      2.18 o 
  -1 -11   5        3.23        0.73      0.88 o 
   0 -11   5        0.01        0.02      0.78 o 
   1 -11   5        0.32        0.08      0.77 o 
   2 -11   5       23.23       29.13      3.56 o 
   3 -11   5        4.18        3.38      1.79 o 
   4 -11   5        8.00        5.96      2.85 o 
   5 -11   5       14.58       15.24      4.96 o 
  -5 -10   5       12.43        6.92      2.83 o 
  -4 -10   5        0.02        0.59      1.20 o 
  -3 -10   5       11.14       14.40      3.34 o 
  -2 -10   5        0.19        0.32      0.70 o 
  -1 -10   5        2.83        0.35      1.16 o 
   0 -10   5       32.72       26.73      4.20 o 
   1 -10   5        5.36        3.72      2.46 o 
   2 -10   5        0.00       -0.96      0.96 o 
   3 -10   5        2.36        8.47      3.85 o 
   4 -10   5       46.86       42.45      7.50 o 
   5 -10   5        5.59        9.09      3.64 o 
   6 -10   5       45.75       62.94      9.84 o 
  -7  -9   5        2.15        3.26      2.24 o 
  -6  -9   5       21.81       24.79      3.39 o 
  -5  -9   5        7.92        6.86      1.89 o 
  -4  -9   5        3.36        1.51      0.90 o 
  -3  -9   5       71.86       73.95      7.25 o 
  -2  -9   5        1.05       -0.73      1.35 o 
  -1  -9   5        3.01        2.87      1.38 o 
   0  -9   5        4.70        6.14      1.90 o 
   1  -9   5        0.43        0.51      0.74 o 
   2  -9   5        7.94       10.18      2.48 o 
   3  -9   5        3.56        3.79      3.02 o 
   4  -9   5       46.41       35.81      6.51 o 
   5  -9   5       29.27       36.78      6.87 o 
   6  -9   5        1.85        1.50      1.46 o 
   7  -9   5        0.82        3.08      2.16 o 
  -8  -8   5        1.18        3.03      1.44 o 
  -7  -8   5        2.40        2.92      1.71 o 
  -6  -8   5       13.69       16.83      2.72 o 
  -5  -8   5        6.50        4.29      1.30 o 
  -4  -8   5       59.14       53.61      3.45 o 
  -3  -8   5       79.58       84.17      5.14 o 
  -2  -8   5       17.71       15.01      2.10 o 
  -1  -8   5      251.34      263.73     11.95 o 
   0  -8   5        5.87        8.54      1.65 o 
   1  -8   5        2.91        2.12      0.65 o 
   2  -8   5      392.19      375.60     10.61 o 
   3  -8   5      104.93      101.84      5.40 o 
   4  -8   5      126.67      126.85     11.65 o 
   5  -8   5       28.20       30.06      5.99 o 
   6  -8   5      271.15      276.42     18.90 o 
   7  -8   5      138.63      149.96     14.56 o 
  -9  -7   5        0.03       -0.66      1.27 o 
  -8  -7   5        2.13        2.25      1.14 o 
  -7  -7   5       23.76       23.87      3.24 o 
  -6  -7   5        7.57        4.75      1.44 o 
  -5  -7   5        0.00        0.86      0.53 o 
  -4  -7   5        0.01       -0.52      0.53 o 
  -3  -7   5        0.12        1.17      1.49 o 
  -2  -7   5       15.62       18.87      2.37 o 
  -1  -7   5        4.28        4.42      1.80 o 
   0  -7   5       34.18       34.40      3.13 o 
   1  -7   5      125.96      126.24      4.54 o 
   2  -7   5       88.76       87.80      3.57 o 
   3  -7   5       55.57       57.42      3.78 o 
   4  -7   5      230.20      204.96     14.25 o 
   5  -7   5      268.69      274.38     17.13 o 
   6  -7   5       10.30       19.48      4.80 o 
   7  -7   5       44.59       39.47      7.31 o 
   8  -7   5       19.01       15.25      4.71 o 
  -9  -6   5        9.31       13.07      2.63 o 
  -8  -6   5        6.07        3.97      1.49 o 
  -7  -6   5       21.19       28.05      3.38 o 
  -6  -6   5        1.49        3.56      1.19 o 
  -5  -6   5        2.84        4.63      0.92 o 
  -4  -6   5       26.17       24.04      2.36 o 
  -3  -6   5       12.79       10.39      1.69 o 
  -2  -6   5      428.21      426.29      9.96 o 
  -1  -6   5       80.18       90.51      6.20 o 
   0  -6   5      368.82      353.65      9.37 o 
   1  -6   5       80.06       91.00      3.65 o 
   2  -6   5       32.29       36.44      2.19 o 
   3  -6   5      126.78      119.19      3.66 o 
   4  -6   5        4.79        0.94      1.39 o 
   5  -6   5       49.43       41.15      6.27 o 
   6  -6   5        0.01        0.65      1.52 o 
   7  -6   5        2.05        4.11      2.42 o 
   8  -6   5       18.04       13.17      4.46 o 
  -9  -5   5       12.62        7.96      3.02 o 
  -8  -5   5        9.83        8.68      1.93 o 
  -7  -5   5        3.98        4.19      1.40 o 
  -6  -5   5       76.17       67.57      4.80 o 
  -5  -5   5        0.31        0.32      0.64 o 
  -4  -5   5        1.37        3.77      0.81 o 
  -3  -5   5       32.58       24.28      1.96 o 
  -2  -5   5        2.34        1.24      0.64 o 
  -1  -5   5      202.68      208.47      6.85 o 
   0  -5   5      105.77       91.07      3.56 o 
   1  -5   5      676.13      720.86     10.90 o 
   2  -5   5      765.55      738.93      9.38 o 
   3  -5   5      927.53      923.29     22.71 o 
   4  -5   5        7.43        7.85      0.89 o 
   5  -5   5       15.41       14.05      1.79 o 
   6  -5   5      109.14      108.61      5.26 o 
   7  -5   5        5.99        9.16      3.43 o 
   8  -5   5        5.28        2.40      1.80 o 
 -10  -4   5        2.08        4.59      2.73 o 
  -9  -4   5        0.90        2.16      2.01 o 
  -8  -4   5       55.31       59.53      7.51 o 
  -7  -4   5       19.82       20.88      2.80 o 
  -6  -4   5       35.52       34.83      3.32 o 
  -5  -4   5       38.30       34.55      3.14 o 
  -4  -4   5        1.49        3.76      0.80 o 
  -3  -4   5       44.64       62.60      3.05 o 
  -2  -4   5        3.52        2.73      0.88 o 
  -1  -4   5       53.05       53.72      3.24 o 
   0  -4   5      189.40      175.47      4.68 o 
   1  -4   5      124.87      158.46      4.29 o 
   2  -4   5      353.29      366.82     10.83 o 
   3  -4   5       32.13       28.89      2.31 o 
   4  -4   5       34.73       43.43      2.86 o 
   5  -4   5      137.21      146.63      4.27 o 
   6  -4   5      114.51      113.97      5.56 o 
   7  -4   5       41.97       50.09      3.99 o 
   8  -4   5        0.43        1.80      1.70 o 
   9  -4   5       11.73       22.56      5.51 o 
 -10  -3   5        7.69       13.94      4.16 o 
  -9  -3   5        0.06       -1.04      1.04 o 
  -8  -3   5       83.84       80.99      8.51 o 
  -7  -3   5       58.59       68.66      7.29 o 
  -6  -3   5       33.61       40.92      5.30 o 
  -5  -3   5      431.50      415.19     10.44 o 
  -4  -3   5        6.41        5.51      0.94 o 
  -3  -3   5      172.65      165.14      4.74 o 
  -2  -3   5        0.28       12.77      1.27 o 
  -1  -3   5        0.50        3.44      0.69 o 
   0  -3   5       87.95       96.51      4.19 o 
   1  -3   5      815.22      874.00     17.42 o 
   2  -3   5      297.25      319.32      7.78 o 
   3  -3   5      198.74      219.89      4.10 o 
   4  -3   5       27.02       32.38      2.54 o 
   5  -3   5        5.07        4.46      1.32 o 
   6  -3   5        0.02        3.39      1.23 o 
   7  -3   5       27.91       24.52      3.50 o 
   8  -3   5       11.48       11.30      2.61 o 
   9  -3   5        1.31        0.86      0.62 o 
 -10  -2   5        2.56        8.46      3.14 o 
  -9  -2   5       55.60       54.29      7.35 o 
  -8  -2   5       90.13       80.03      8.35 o 
  -7  -2   5        0.13        0.84      1.16 o 
  -6  -2   5       56.33       76.67      7.11 o 
  -5  -2   5        0.24        0.06      0.99 o 
  -4  -2   5      203.79      180.19      9.72 o 
  -3  -2   5      465.99      480.19      8.83 o 
  -2  -2   5       33.65       33.99      3.64 o 
  -1  -2   5      432.95      419.27      8.05 o 
   0  -2   5      304.64      324.80      7.30 o 
   1  -2   5      250.82      213.49      6.04 o 
   2  -2   5        0.78       -0.25      0.56 o 
   3  -2   5      685.42      653.28     22.92 o 
   4  -2   5       29.57       31.21      3.18 o 
   5  -2   5       66.24       66.03      3.53 o 
   6  -2   5        2.57        2.19      1.08 o 
   7  -2   5       32.58       26.18      3.80 o 
   8  -2   5        0.80        0.89      0.80 o 
   9  -2   5        0.53        3.55      1.63 o 
 -11  -1   5        1.73        3.97      2.47 o 
 -10  -1   5        2.86        9.23      3.31 o 
  -9  -1   5       56.77       52.55      7.06 o 
  -8  -1   5       17.17       10.43      3.27 o 
  -7  -1   5       44.59       51.52      6.21 o 
  -6  -1   5       60.11       54.01      5.90 o 
  -5  -1   5       11.07        8.34      2.24 o 
  -4  -1   5     1915.93     1959.61     15.43 o 
  -3  -1   5      331.09      386.30      4.95 o 
  -2  -1   5       11.17        7.06      0.99 o 
  -1  -1   5      594.22      601.12      8.51 o 
   0  -1   5     1137.91     1125.73     12.43 o 
   1  -1   5        0.30        0.37      0.37 o 
   2  -1   5        4.73        2.93      1.14 o 
   3  -1   5      109.75      136.12      6.88 o 
   4  -1   5       32.87       28.91      3.23 o 
   5  -1   5       44.69       37.23      2.79 o 
   6  -1   5       75.93       80.24      6.39 o 
   7  -1   5        9.73       11.65      2.60 o 
   8  -1   5       16.17       12.33      2.90 o 
   9  -1   5        0.23       -1.22      1.22 o 
 -11   0   5        4.41        3.26      2.21 o 
 -10   0   5        1.25       -1.48      2.06 o 
  -9   0   5        4.08        1.26      1.39 o 
  -8   0   5        2.83        6.95      2.46 o 
  -7   0   5      337.82      324.30     15.18 o 
  -6   0   5      106.17      113.33      5.72 o 
  -5   0   5      419.34      434.87      8.66 o 
  -4   0   5        6.48        2.82      0.71 o 
  -3   0   5      404.83      382.28      7.63 o 
  -2   0   5     5638.44     5589.34     45.69 o 
  -1   0   5     1121.57     1078.60      9.61 o 
   0   0   5      335.39      349.25      7.56 o 
   1   0   5     1435.67     1455.39     15.21 o 
   2   0   5      175.68      176.09      5.35 o 
   3   0   5      378.68      383.28     10.14 o 
   4   0   5      495.61      490.53      9.22 o 
   5   0   5       52.15       63.44      2.89 o 
   6   0   5       14.92       14.77      2.97 o 
   7   0   5       27.90       28.04      4.16 o 
   8   0   5       64.59       64.82      6.69 o 
   9   0   5        1.48        1.11      1.33 o 
 -11   1   5        0.06        1.16      1.36 o 
 -10   1   5        2.80        5.21      2.59 o 
  -9   1   5        0.12       -1.48      1.48 o 
  -8   1   5        0.07       -0.37      1.34 o 
  -7   1   5      100.42       89.07      4.87 o 
  -6   1   5       44.47       51.60      3.39 o 
  -5   1   5      269.53      286.54      6.26 o 
  -4   1   5      523.84      514.93      8.22 o 
  -3   1   5      769.66      788.87     17.56 o 
  -2   1   5     1173.23     1069.06     20.23 o 
  -1   1   5      756.05      796.78     17.11 o 
   0   1   5      948.50      928.71     18.74 o 
   1   1   5       12.19       20.39      2.78 o 
   2   1   5       13.92       22.66      1.88 o 
   3   1   5      631.76      596.47      9.65 o 
   4   1   5       15.94       13.70      1.13 o 
   5   1   5      139.83      135.32      4.61 o 
   6   1   5       49.33       48.97      5.37 o 
   7   1   5        2.43        2.26      1.50 o 
   8   1   5       11.53       19.09      3.85 o 
 -12   2   5        0.23        0.36      1.74 o 
 -11   2   5       20.70       24.43      5.33 o 
 -10   2   5        1.63        1.84      1.75 o 
  -9   2   5        0.35       -0.17      1.19 o 
  -8   2   5       31.85       44.86      6.05 o 
  -7   2   5       70.21       59.84      3.30 o 
  -6   2   5      121.46      136.21      4.66 o 
  -5   2   5        4.57       10.78      1.00 o 
  -4   2   5      214.92      208.68      4.36 o 
  -3   2   5       63.70       66.74      2.36 o 
  -2   2   5      219.57      191.96      4.08 o 
  -1   2   5     1106.89     1140.64     20.78 o 
   0   2   5      154.18      209.64      8.91 o 
   1   2   5      210.34      234.63      9.76 o 
   2   2   5      507.31      471.36     14.23 o 
   3   2   5        1.65        4.70      1.56 o 
   4   2   5      123.72      125.61      4.80 o 
   5   2   5        3.34        2.82      0.80 o 
   6   2   5       25.34       27.39      4.06 o 
   7   2   5        0.15        0.56      1.07 o 
   8   2   5        5.99       12.84      3.18 o 
 -12   3   5        1.99       -2.99      2.99 o 
 -11   3   5       37.40       34.91      6.38 o 
 -10   3   5        0.34        2.02      1.64 o 
  -9   3   5       16.10       21.93      2.88 o 
  -8   3   5      466.56      495.78      8.65 o 
  -7   3   5       76.96       78.90      3.21 o 
  -6   3   5      259.46      269.12      5.55 o 
  -5   3   5      137.48      123.09      3.92 o 
  -4   3   5      226.43      207.21      4.82 o 
  -3   3   5     1166.42     1261.37     12.26 o 
  -2   3   5       86.61      100.21      3.75 o 
  -1   3   5     1133.34     1149.64     21.22 o 
   0   3   5      130.44      140.39      7.52 o 
   1   3   5      209.08      233.43     10.02 o 
   2   3   5      196.93      190.26      9.24 o 
   3   3   5        0.00        2.18      1.17 o 
   4   3   5       12.72       11.20      2.35 o 
   5   3   5        2.71        1.71      1.17 o 
   6   3   5       13.77       17.64      3.45 o 
   7   3   5        7.47       11.81      3.07 o 
   8   3   5        0.97        2.51      1.66 o 
 -12   4   5        1.97       -1.08      1.91 o 
 -11   4   5        2.90        0.19      1.79 o 
 -10   4   5       27.46       18.55      6.05 o 
  -9   4   5      157.48      159.61      6.88 o 
  -8   4   5       11.96       12.70      1.41 o 
  -7   4   5      115.60      126.76      4.16 o 
  -6   4   5       58.97       61.22      3.04 o 
  -5   4   5        0.04       -0.07      0.33 o 
  -4   4   5      132.97      135.88      4.22 o 
  -3   4   5      686.72      734.13     17.15 o 
  -2   4   5      284.00      221.99      9.38 o 
  -1   4   5      496.69      514.84     14.40 o 
   0   4   5      354.67      362.79     12.45 o 
   1   4   5      652.80      624.62     16.83 o 
   2   4   5      163.59      158.09      8.90 o 
   3   4   5        3.05        1.98      0.95 o 
   4   4   5        5.58        6.93      1.67 o 
   5   4   5        0.51        1.66      0.68 o 
   6   4   5        1.04        2.66      1.56 o 
   7   4   5        3.22        2.94      1.37 o 
 -10   5   5        3.91        3.58      1.38 o 
  -9   5   5        7.85        5.93      1.22 o 
  -8   5   5      530.18      546.61     13.29 o 
  -7   5   5       98.33       97.81      4.16 o 
  -6   5   5       28.44       28.54      2.19 o 
  -5   5   5        1.50        1.88      0.70 o 
  -4   5   5      295.88      278.06      6.44 o 
  -3   5   5      256.81      239.19      9.70 o 
  -2   5   5       24.36       23.59      3.08 o 
  -1   5   5       21.51       19.27      2.91 o 
   0   5   5        0.00        1.85      1.27 o 
   1   5   5       10.29        5.66      1.63 o 
   2   5   5        8.69        1.45      1.12 o 
   3   5   5       12.52        7.74      1.57 o 
   4   5   5       26.61       31.33      2.93 o 
   5   5   5        0.40        0.35      0.71 o 
   6   5   5       20.36       18.97      3.81 o 
   7   5   5        0.14        4.84      2.28 o 
 -10   6   5        2.64       -1.29      1.29 o 
  -9   6   5       14.75       15.45      2.51 o 
  -8   6   5       80.93       83.87      5.44 o 
  -7   6   5      146.87      135.95      6.62 o 
  -6   6   5      775.62      763.97     11.43 o 
  -5   6   5        1.08        1.30      0.61 o 
  -4   6   5       82.68       74.36      3.46 o 
  -3   6   5       72.82       75.07      5.50 o 
  -2   6   5      196.91      198.73      9.15 o 
  -1   6   5       37.36       31.28      3.80 o 
   0   6   5        0.02       -0.57      0.87 o 
   1   6   5       83.80       74.35      6.29 o 
   2   6   5        1.00        1.62      0.86 o 
   3   6   5       12.51       14.04      2.91 o 
   4   6   5        4.43        4.56      1.30 o 
   5   6   5        2.75        6.35      2.05 o 
   6   6   5        0.80        2.32      1.67 o 
 -10   7   5        1.96        6.50      2.65 o 
  -9   7   5        0.30        0.74      0.97 o 
  -8   7   5       47.33       45.80      4.18 o 
  -7   7   5       11.30        6.25      1.62 o 
  -6   7   5       10.60       12.28      2.08 o 
  -5   7   5       50.34       59.97      3.24 o 
  -4   7   5       53.16       49.90      3.55 o 
  -3   7   5      731.75      722.56     21.60 o 
  -2   7   5       89.73      103.58      6.75 o 
  -1   7   5        6.31        5.58      1.66 o 
   0   7   5      163.01      170.26      9.37 o 
   1   7   5        6.62        8.13      1.59 o 
   2   7   5       31.18       31.76      4.45 o 
   3   7   5        2.69        0.33      0.77 o 
   4   7   5       14.64       13.57      2.17 o 
   5   7   5        1.99        0.88      0.74 o 
   6   7   5        7.86        7.46      2.86 o 
 -10   8   5        7.67        9.50      3.13 o 
  -9   8   5        2.12       -0.69      1.44 o 
  -8   8   5       22.17       23.42      4.73 o 
  -7   8   5       44.64       47.10      4.34 o 
  -6   8   5        2.63        1.81      1.42 o 
  -5   8   5      153.01      148.09      7.48 o 
  -4   8   5       27.25       27.69      3.40 o 
  -3   8   5        0.88        1.37      1.11 o 
  -2   8   5       74.71       67.05      5.61 o 
  -1   8   5      474.97      485.38     15.72 o 
   0   8   5       65.45       85.97      5.06 o 
   1   8   5       32.68       33.60      4.81 o 
   2   8   5        0.08       -0.75      0.95 o 
   3   8   5       35.83       42.92      3.79 o 
   4   8   5       22.89       18.38      3.61 o 
   5   8   5       12.23       14.21      2.44 o 
  -9   9   5        9.00        9.85      2.94 o 
  -8   9   5        2.44        0.88      2.32 o 
  -7   9   5       83.88       88.11      9.18 o 
  -6   9   5        1.46        2.93      1.37 o 
  -5   9   5        2.63        2.09      1.48 o 
  -4   9   5        8.12        2.21      1.41 o 
  -3   9   5       60.32       58.11      6.77 o 
  -2   9   5      131.73      144.25      8.41 o 
  -1   9   5        0.04        0.03      0.69 o 
   0   9   5       29.61       26.94      4.55 o 
   1   9   5       12.33       12.07      1.97 o 
   2   9   5        8.99       11.07      1.96 o 
   3   9   5        3.77        3.86      1.70 o 
   4   9   5        6.52       11.18      2.16 o 
   5   9   5        1.11        3.81      2.03 o 
  -8  10   5        6.33        4.30      2.15 o 
  -7  10   5        1.34        0.23      0.93 o 
  -6  10   5        2.08        5.24      3.75 o 
  -5  10   5        3.75        4.41      2.05 o 
  -4  10   5        1.92        3.98      2.18 o 
  -3  10   5       29.51       29.98      4.75 o 
  -2  10   5        1.75        0.96      0.98 o 
  -1  10   5        0.21        0.69      1.25 o 
   0  10   5      119.72      116.80      9.68 o 
   1  10   5       35.95       48.06      6.39 o 
   2  10   5        4.99        1.94      1.01 o 
   3  10   5        0.10        1.29      0.93 o 
   4  10   5        0.05        0.24      1.21 o 
  -7  11   5       22.15       21.89      3.03 o 
  -6  11   5        0.65       -0.62      1.09 o 
  -5  11   5        0.11       -0.18      0.91 o 
  -4  11   5        4.07        2.12      1.70 o 
  -3  11   5        6.43        3.13      1.45 o 
  -2  11   5       13.68       11.92      2.44 o 
  -1  11   5        0.59        3.94      2.05 o 
   0  11   5        8.42        7.73      2.78 o 
   1  11   5        0.02       -0.78      1.44 o 
  -6  12   5        1.60        5.79      2.36 o 
  -5  12   5       26.25       24.07      3.34 o 
  -4  12   5        1.23        1.96      1.08 o 
  -3  12   5        0.53        0.27      0.82 o 
  -2  12   5        1.49       -0.65      1.08 o 
  -1  12   5        3.64        2.70      1.71 o 
  -1 -12   6        0.64        3.83      2.12 o 
   0 -12   6       13.93       13.94      3.55 o 
   1 -12   6        4.00        0.86      1.15 o 
  -3 -11   6        0.22        0.12      0.97 o 
  -2 -11   6        0.61        1.11      1.37 o 
  -1 -11   6        0.88        0.05      0.71 o 
   0 -11   6       12.23       10.97      2.97 o 
   1 -11   6        0.76        3.12      1.82 o 
   2 -11   6      102.81      110.29      7.05 o 
   3 -11   6        0.78        2.46      1.93 o 
   4 -11   6       38.18       43.31      8.08 o 
  -5 -10   6       13.70       12.68      3.66 o 
  -4 -10   6       21.91       36.18      5.63 o 
  -3 -10   6       10.12       11.49      3.22 o 
  -2 -10   6        0.15        0.36      1.30 o 
  -1 -10   6        3.96        5.33      2.05 o 
   0 -10   6       15.63        9.02      2.53 o 
   1 -10   6       13.94       18.94      2.76 o 
   2 -10   6        0.34        0.07      0.64 o 
   3 -10   6       22.82       21.37      5.24 o 
   4 -10   6       20.91       22.94      5.87 o 
   5 -10   6       46.08       52.54      8.91 o 
  -7  -9   6        0.34        2.06      1.88 o 
  -6  -9   6       21.90       27.34      3.71 o 
  -5  -9   6        7.34        8.76      2.05 o 
  -4  -9   6       16.59       20.02      2.87 o 
  -3  -9   6        8.41       10.61      2.99 o 
  -2  -9   6        0.23       -0.69      1.21 o 
  -1  -9   6       24.43       18.05      3.49 o 
   0  -9   6       12.35       12.23      1.62 o 
   1  -9   6       72.26       65.60      4.93 o 
   2  -9   6      138.98      132.40      6.91 o 
   3  -9   6        3.17        5.03      2.64 o 
   4  -9   6       11.47       10.21      3.76 o 
   5  -9   6        4.05        8.12      3.38 o 
   6  -9   6       49.60       43.21      8.01 o 
  -8  -8   6        0.15        6.89      3.10 o 
  -7  -8   6        0.44        2.04      1.18 o 
  -6  -8   6        2.87        4.06      1.42 o 
  -5  -8   6        0.01        0.25      0.66 o 
  -4  -8   6       89.30       93.72      4.76 o 
  -3  -8   6      122.89      121.80      6.40 o 
  -2  -8   6        0.61        0.76      1.62 o 
  -1  -8   6        4.99        7.83      2.26 o 
   0  -8   6       22.16       24.36      2.24 o 
   1  -8   6       39.27       37.74      2.73 o 
   2  -8   6       76.98       85.63      5.25 o 
   3  -8   6        0.09       -1.25      1.40 o 
   4  -8   6       68.71       63.74      8.62 o 
   5  -8   6        1.20        1.93      2.58 o 
   6  -8   6       10.17       13.01      4.48 o 
   7  -8   6       11.64       19.61      5.68 o 
  -8  -7   6        6.85       10.43      2.28 o 
  -7  -7   6        0.81        0.12      1.12 o 
  -6  -7   6       11.84       15.28      2.52 o 
  -5  -7   6        1.46        0.97      0.86 o 
  -4  -7   6        1.20        2.36      0.78 o 
  -3  -7   6       16.20       11.12      3.96 o 
  -2  -7   6      208.37      193.95      7.35 o 
  -1  -7   6      449.06      442.97     15.15 o 
   0  -7   6      189.77      191.79      6.06 o 
   1  -7   6        1.96        2.69      0.84 o 
   2  -7   6      228.80      220.99      6.03 o 
   3  -7   6        2.85        1.34      0.78 o 
   4  -7   6        0.77        0.01      0.98 o 
   5  -7   6        9.02       10.48      3.55 o 
   6  -7   6       69.59       66.33      9.12 o 
   7  -7   6       19.24       20.51      5.42 o 
  -9  -6   6        0.63        2.54      2.25 o 
  -8  -6   6        3.63        0.67      1.98 o 
  -7  -6   6        6.34        2.74      1.19 o 
  -6  -6   6       12.57       18.52      2.74 o 
  -5  -6   6       28.12       25.82      2.35 o 
  -4  -6   6       58.52       53.49      3.31 o 
  -3  -6   6        6.45        9.87      1.45 o 
  -2  -6   6       37.90       30.98      2.84 o 
  -1  -6   6        0.57       -0.62      0.63 o 
   0  -6   6      260.72      273.23      8.23 o 
   1  -6   6      253.78      249.02      6.36 o 
   2  -6   6        1.83        3.59      0.80 o 
   3  -6   6       12.95        9.46      1.49 o 
   4  -6   6      163.55      148.49     11.88 o 
   5  -6   6       35.71       39.40      6.39 o 
   6  -6   6        5.70       16.61      4.57 o 
   7  -6   6        1.77        3.73      2.66 o 
   8  -6   6        0.78        1.38      1.43 o 
  -9  -5   6        0.49        0.90      1.23 o 
  -8  -5   6        0.27        2.60      2.28 o 
  -7  -5   6        4.18        3.11      1.79 o 
  -6  -5   6        0.54        3.45      1.30 o 
  -5  -5   6        2.65        3.14      1.08 o 
  -4  -5   6        1.94        5.15      1.05 o 
  -3  -5   6      401.22      391.66      8.39 o 
  -2  -5   6       40.02       40.91      4.37 o 
  -1  -5   6      139.91      130.61      4.61 o 
   0  -5   6       15.89       18.92      1.73 o 
   1  -5   6       48.77       49.02      2.69 o 
   2  -5   6        7.48        8.62      1.50 o 
   3  -5   6      310.13      293.93      8.21 o 
   4  -5   6        3.25        3.56      0.88 o 
   5  -5   6       20.92       15.06      2.74 o 
   6  -5   6        0.35        0.18      1.04 o 
   7  -5   6        8.07        4.18      1.79 o 
   8  -5   6        5.84        0.95      1.68 o 
 -10  -4   6       11.06        3.57      2.48 o 
  -9  -4   6        0.13        1.89      1.65 o 
  -8  -4   6        5.99        8.49      3.12 o 
  -7  -4   6       32.02       25.18      4.75 o 
  -6  -4   6        9.48       10.01      2.01 o 
  -5  -4   6       43.23       40.52      4.16 o 
  -4  -4   6        0.04        0.39      0.81 o 
  -3  -4   6      202.62      171.42      5.38 o 
  -2  -4   6       96.67       88.58      4.51 o 
  -1  -4   6        3.69        5.82      0.63 o 
   0  -4   6       40.48       46.45      3.32 o 
   1  -4   6      110.36      109.86      6.65 o 
   2  -4   6        0.68        0.56      0.53 o 
   3  -4   6        1.95        2.81      1.63 o 
   4  -4   6       55.85       55.18      3.56 o 
   5  -4   6       88.21       88.28      4.36 o 
   6  -4   6      110.68      106.94     13.76 o 
   7  -4   6        0.03        0.06      1.00 o 
   8  -4   6       23.47       32.43      6.42 o 
 -10  -3   6        0.41        1.83      1.65 o 
  -9  -3   6       19.41       23.89      4.89 o 
  -8  -3   6       98.14      108.06     10.12 o 
  -7  -3   6       88.15       95.28      8.98 o 
  -6  -3   6       73.87       57.67      6.63 o 
  -5  -3   6      621.51      599.95     20.23 o 
  -4  -3   6       21.12       28.60      2.73 o 
  -3  -3   6       89.94       70.70      4.91 o 
  -2  -3   6      332.10      370.59     11.42 o 
  -1  -3   6       18.59       18.32      1.97 o 
   0  -3   6       51.02       69.09      3.85 o 
   1  -3   6       57.37       57.69      3.55 o 
   2  -3   6      473.15      465.99     10.23 o 
   3  -3   6       13.18       10.14      2.58 o 
   4  -3   6       31.11       28.84      2.61 o 
   5  -3   6        0.09        0.56      0.60 o 
   6  -3   6        1.78        1.89      1.16 o 
   7  -3   6       16.80       12.21      2.60 o 
   8  -3   6       69.40       70.27      6.60 o 
 -10  -2   6        0.05        0.00      1.31 o 
  -9  -2   6        0.11        2.81      2.42 o 
  -8  -2   6        1.90        0.46      1.38 o 
  -7  -2   6       36.34       40.36      5.76 o 
  -6  -2   6      424.05      393.78     17.07 o 
  -5  -2   6        0.00        0.20      0.77 o 
  -4  -2   6        2.37        1.46      0.79 o 
  -3  -2   6      994.29     1054.81     12.43 o 
  -2  -2   6     2133.63     2283.24     32.44 o 
  -1  -2   6      322.21      288.94      7.17 o 
   0  -2   6       78.07       78.18      3.83 o 
   1  -2   6      164.63      149.25      5.47 o 
   2  -2   6        0.06        0.25      0.37 o 
   3  -2   6       68.95       58.22      4.74 o 
   4  -2   6        2.01        0.99      0.64 o 
   5  -2   6       19.64       22.15      3.00 o 
   6  -2   6        8.97       12.00      2.54 o 
   7  -2   6        1.21        1.28      0.95 o 
   8  -2   6       25.07       19.81      3.59 o 
   9  -2   6        0.90        0.37      0.72 o 
 -11  -1   6        1.35        1.03      1.12 o 
 -10  -1   6       10.09       13.12      3.76 o 
  -9  -1   6       26.40       23.09      4.86 o 
  -8  -1   6        0.78        1.92      1.73 o 
  -7  -1   6        3.17        1.14      1.05 o 
  -6  -1   6      114.42      113.91      9.03 o 
  -5  -1   6        0.00        1.25      0.70 o 
  -4  -1   6        1.37        4.22      0.67 o 
  -3  -1   6      643.58      708.63      7.56 o 
  -2  -1   6       76.74       73.35      2.78 o 
  -1  -1   6      138.89      129.01     11.81 o 
   0  -1   6      759.27      791.70     11.39 o 
   1  -1   6       16.24       14.40      2.50 o 
   2  -1   6      189.67      167.19      8.24 o 
   3  -1   6       15.38       13.31      2.39 o 
   4  -1   6      102.96       99.15      6.53 o 
   5  -1   6      297.51      301.31     11.62 o 
   6  -1   6       41.85       39.69      4.66 o 
   7  -1   6      120.30      120.35      8.63 o 
   8  -1   6        3.01        7.31      2.22 o 
   9  -1   6        7.15        8.65      2.58 o 
 -11   0   6        0.25       -1.51      1.94 o 
 -10   0   6       48.53       43.48      7.02 o 
  -9   0   6        8.96        3.68      1.82 o 
  -8   0   6       24.60       16.83      3.65 o 
  -7   0   6      260.36      323.22     16.07 o 
  -6   0   6       16.86       31.99      4.71 o 
  -5   0   6      729.15      747.98     14.05 o 
  -4   0   6      634.80      704.01     11.32 o 
  -3   0   6       61.72       82.70      6.40 o 
  -2   0   6       14.79       16.91      2.76 o 
  -1   0   6       35.00       51.77      2.95 o 
   0   0   6       11.64       15.71      1.79 o 
   1   0   6       13.66       14.95      1.74 o 
   2   0   6       72.72       87.77      4.13 o 
   3   0   6       63.50       84.21      4.09 o 
   4   0   6      148.23      143.12      5.35 o 
   5   0   6       15.79       19.55      3.14 o 
   6   0   6       11.67       21.33      3.76 o 
   7   0   6       10.75        4.62      1.94 o 
   8   0   6        0.97        0.17      1.06 o 
 -11   1   6        9.92        9.55      3.46 o 
 -10   1   6        2.58        0.95      1.30 o 
  -9   1   6        0.01       -0.74      1.57 o 
  -8   1   6        2.88        2.37      1.46 o 
  -7   1   6      223.33      234.33      7.85 o 
  -6   1   6      218.16      221.80      6.03 o 
  -5   1   6      258.07      247.85      6.25 o 
  -4   1   6        6.00        4.52      0.53 o 
  -3   1   6      404.15      490.13     15.09 o 
  -2   1   6     1652.95     1614.40     27.19 o 
  -1   1   6       42.39       61.10      5.16 o 
   0   1   6      379.99      370.34     12.89 o 
   1   1   6      748.61      734.90     17.91 o 
   2   1   6       67.96       69.56      5.65 o 
   3   1   6      260.00      244.47      6.78 o 
   4   1   6      202.99      229.00     10.73 o 
   5   1   6        1.04        1.88      1.21 o 
   6   1   6        4.95        6.09      2.02 o 
   7   1   6       35.42       34.37      4.92 o 
   8   1   6        3.41        3.98      2.12 o 
 -11   2   6        7.05        5.33      2.48 o 
 -10   2   6       21.81       20.47      3.15 o 
  -9   2   6        0.04        0.08      0.58 o 
  -8   2   6        0.58        0.15      0.63 o 
  -7   2   6      405.83      386.93      8.63 o 
  -6   2   6      242.58      253.19      5.22 o 
  -5   2   6      172.36      205.43      4.66 o 
  -4   2   6       57.89       57.16      2.04 o 
  -3   2   6        7.43        3.97      1.42 o 
  -2   2   6       28.53       31.51      1.74 o 
  -1   2   6      683.06      666.98     17.59 o 
   0   2   6       16.80       26.22      3.44 o 
   1   2   6       83.74       83.27      6.22 o 
   2   2   6      225.89      244.64     10.94 o 
   3   2   6       20.28       21.13      3.28 o 
   4   2   6        8.99        9.94      1.44 o 
   5   2   6       44.41       43.27      3.63 o 
   6   2   6       94.57       98.97      8.16 o 
   7   2   6        2.29        6.07      2.35 o 
   8   2   6        2.72        1.25      1.01 o 
 -12   3   6        3.67        1.15      1.79 o 
 -11   3   6        7.54       10.94      3.39 o 
 -10   3   6       18.72       23.72      4.96 o 
  -9   3   6        6.19        4.61      0.98 o 
  -8   3   6      100.59      102.87      3.94 o 
  -7   3   6      231.59      212.15      5.31 o 
  -6   3   6      138.37      132.40      4.37 o 
  -5   3   6       25.05       19.75      1.57 o 
  -4   3   6       30.96       24.56      1.58 o 
  -3   3   6      786.88      744.97      9.62 o 
  -2   3   6      230.24      231.31      7.20 o 
  -1   3   6      425.42      422.02     13.93 o 
   0   3   6      195.72      228.37     10.45 o 
   1   3   6      119.05      129.73      7.95 o 
   2   3   6       14.22        8.91      2.01 o 
   3   3   6        2.20       58.62      5.89 o 
   4   3   6       10.76        4.65      1.09 o 
   5   3   6       34.51       39.85      5.10 o 
   6   3   6        3.37        5.11      1.83 o 
   7   3   6        3.90        9.27      2.88 o 
 -12   4   6        2.51       -0.59      1.59 o 
 -11   4   6       18.55       14.41      4.23 o 
 -10   4   6        0.13        1.94      1.31 o 
  -9   4   6       10.47        2.58      1.09 o 
  -8   4   6      111.62       96.29      3.90 o 
  -7   4   6       37.70       26.98      2.40 o 
  -6   4   6      172.56      170.76      5.18 o 
  -5   4   6      370.45      362.32      7.24 o 
  -4   4   6       16.01       13.90      2.16 o 
  -3   4   6      283.38      245.81     10.75 o 
  -2   4   6      179.05      176.15      9.14 o 
  -1   4   6        5.50        4.87      1.78 o 
   0   4   6      171.86      166.29      9.06 o 
   1   4   6       25.35       25.55      3.64 o 
   2   4   6      106.17      101.77      7.46 o 
   3   4   6        9.47        7.65      2.32 o 
   4   4   6       14.10       11.61      1.72 o 
   5   4   6        4.84        1.40      2.30 o 
   6   4   6        0.00       -0.98      1.23 o 
   7   4   6        4.19        4.78      2.13 o 
 -11   5   6       20.55       15.28      4.30 o 
 -10   5   6        0.00       -0.46      0.65 o 
  -9   5   6       62.07       77.86      7.34 o 
  -8   5   6       57.89       49.25      7.11 o 
  -7   5   6      382.99      396.80      8.55 o 
  -6   5   6        0.33        0.71      0.40 o 
  -5   5   6        0.03        0.66      0.43 o 
  -4   5   6       48.83       45.73      3.51 o 
  -3   5   6        9.67        5.44      1.72 o 
  -2   5   6        4.60        4.93      1.48 o 
  -1   5   6       89.26       85.27      6.58 o 
   0   5   6        7.24        2.09      1.31 o 
   1   5   6      113.00      120.28      8.19 o 
   2   5   6      222.85      188.28     10.51 o 
   3   5   6      331.40      331.09      9.67 o 
   4   5   6       16.71       12.65      1.92 o 
   5   5   6        1.42        5.86      3.34 o 
   6   5   6        7.89        8.18      2.68 o 
 -10   6   6       17.26       26.76      4.68 o 
  -9   6   6       23.55       31.22      4.80 o 
  -8   6   6        0.24        0.77      1.01 o 
  -7   6   6       57.42       54.65      5.52 o 
  -6   6   6        0.44        3.77      0.93 o 
  -5   6   6       59.20       58.79      3.22 o 
  -4   6   6      330.88      322.54      9.43 o 
  -3   6   6      252.08      261.86     11.22 o 
  -2   6   6        0.97        1.79      0.53 o 
  -1   6   6        8.78       10.09      2.27 o 
   0   6   6       80.65       83.32      6.83 o 
   1   6   6       45.27       48.16      5.37 o 
   2   6   6        6.35       10.44      1.78 o 
   3   6   6        3.20        0.70      1.54 o 
   4   6   6        5.45        2.63      1.81 o 
   5   6   6       27.92       21.66      2.78 o 
   6   6   6        1.92        4.97      2.06 o 
 -10   7   6        0.03       -0.42      0.99 o 
  -9   7   6        4.12        4.59      2.33 o 
  -8   7   6        5.42        4.85      1.79 o 
  -7   7   6       87.71       72.26      5.08 o 
  -6   7   6       57.68       55.40      4.36 o 
  -5   7   6      260.50      267.08      8.71 o 
  -4   7   6        2.70        0.29      0.82 o 
  -3   7   6       53.24       59.61      5.39 o 
  -2   7   6      262.92      254.35     11.38 o 
  -1   7   6       84.59       95.69      7.22 o 
   0   7   6      150.84      127.76      8.72 o 
   1   7   6       49.92       39.67      5.01 o 
   2   7   6        0.04        0.05      1.06 o 
   3   7   6       53.95       65.68      4.69 o 
   4   7   6        4.40        5.47      1.44 o 
   5   7   6       15.97       18.35      2.60 o 
  -9   8   6        6.39       11.39      3.12 o 
  -8   8   6       13.76       13.26      3.32 o 
  -7   8   6       83.46       78.36      8.02 o 
  -6   8   6        2.17        2.56      0.92 o 
  -5   8   6       21.58       13.09      3.49 o 
  -4   8   6       32.40       29.26      2.99 o 
  -3   8   6       29.54       28.23      3.87 o 
  -2   8   6        2.36        4.17      1.65 o 
  -1   8   6       77.08       70.41      6.42 o 
   0   8   6       27.65       24.39      3.91 o 
   1   8   6        8.58        9.59      1.82 o 
   2   8   6        2.47        0.27      0.96 o 
   3   8   6       26.59       25.01      3.03 o 
   4   8   6        0.00        1.30      1.57 o 
   5   8   6        2.34        5.44      2.25 o 
  -9   9   6        2.02       -0.93      1.59 o 
  -8   9   6        2.57        1.38      1.30 o 
  -7   9   6        8.93       10.25      3.13 o 
  -6   9   6       31.82       27.86      5.03 o 
  -5   9   6       37.06       32.75      5.50 o 
  -4   9   6       45.44       49.32      6.65 o 
  -3   9   6       10.18       12.70      2.11 o 
  -2   9   6       94.19       91.39      7.13 o 
  -1   9   6        2.83        3.38      1.53 o 
   0   9   6        0.51        2.62      1.76 o 
   1   9   6        2.58        7.43      2.63 o 
   2   9   6        7.51       11.13      2.12 o 
   3   9   6        2.33        3.13      1.29 o 
   4   9   6        8.79       10.61      2.13 o 
  -8  10   6        2.26        0.13      1.23 o 
  -7  10   6        5.46        4.96      2.59 o 
  -6  10   6       25.07       32.47      5.53 o 
  -5  10   6        4.20        4.71      2.35 o 
  -4  10   6        7.28        8.42      3.20 o 
  -3  10   6       22.88       12.45      3.63 o 
  -2  10   6       10.24       11.33      1.98 o 
  -1  10   6       54.37       62.73      7.27 o 
   0  10   6       70.20       67.75      7.62 o 
   1  10   6       54.33       53.85      4.50 o 
   2  10   6        0.60        0.60      0.82 o 
   3  10   6        0.06       -1.18      1.18 o 
  -6  11   6        4.94        6.90      2.80 o 
  -5  11   6        5.42        4.28      2.27 o 
  -4  11   6       24.39       31.90      3.96 o 
  -3  11   6        1.17        4.82      1.31 o 
  -2  11   6       32.47       37.31      7.54 o 
  -1  11   6        8.42       10.92      3.14 o 
  -6  12   6        8.54       15.76      3.98 o 
  -5  12   6        3.55        3.26      1.78 o 
  -3  12   6       17.27       19.25      4.90 o 
  -2  12   6        6.37        4.88      2.45 o 
  -1 -12   7        1.51        4.84      2.19 o 
   0 -12   7       14.75       18.52      4.13 o 
   1 -12   7        1.26        0.43      0.69 o 
  -3 -11   7        0.63        2.69      1.80 o 
  -2 -11   7        7.64        6.49      2.52 o 
  -1 -11   7        0.15        0.91      1.28 o 
   0 -11   7       18.91       20.64      4.05 o 
   1 -11   7        3.64        6.08      1.88 o 
   2 -11   7       32.34       38.33      7.47 o 
   3 -11   7        5.70        6.77      2.94 o 
  -4 -10   7        1.96        1.00      0.84 o 
  -3 -10   7        0.45        2.32      1.61 o 
  -2 -10   7        4.80        6.54      2.44 o 
  -1 -10   7       20.87       19.20      3.87 o 
   0 -10   7        1.09        1.26      1.29 o 
   1 -10   7        3.25        4.41      1.46 o 
   2 -10   7        1.55        1.27      1.71 o 
   3 -10   7       26.93       29.89      6.42 o 
   4 -10   7        0.00       -1.77      1.80 o 
   5 -10   7       17.20       15.63      5.01 o 
  -7  -9   7        2.07        2.69      2.03 o 
  -6  -9   7        0.52       -0.39      1.02 o 
  -5  -9   7        0.41       -0.19      1.10 o 
  -4  -9   7        3.95        4.50      1.46 o 
  -3  -9   7        0.57        3.33      1.69 o 
  -2  -9   7        0.02        1.50      1.33 o 
  -1  -9   7        0.98       -0.11      0.60 o 
   0  -9   7        0.50        1.51      2.27 o 
   1  -9   7        6.25        5.78      1.61 o 
   2  -9   7        9.34       10.32      2.05 o 
   3  -9   7        0.70       -1.16      1.92 o 
   4  -9   7        0.75        1.06      1.55 o 
   5  -9   7       16.56       15.58      4.58 o 
   6  -9   7       27.50       24.26      6.11 o 
  -8  -8   7        1.11       -0.15      1.36 o 
  -7  -8   7        0.94        1.00      0.94 o 
  -6  -8   7        0.80        0.47      1.13 o 
  -5  -8   7       16.37       12.75      2.08 o 
  -4  -8   7       13.48       12.21      1.76 o 
  -3  -8   7       99.81       91.36      4.75 o 
  -2  -8   7       31.44       31.02      4.61 o 
  -1  -8   7        6.85        6.55      1.56 o 
   0  -8   7       14.43        9.51      1.49 o 
   1  -8   7       97.82      104.90      6.11 o 
   2  -8   7       12.84        9.44      2.26 o 
   3  -8   7       30.66       35.68      6.37 o 
   4  -8   7       14.10       22.48      5.64 o 
   5  -8   7       31.92       30.01      6.37 o 
   6  -8   7       26.64       38.62      7.41 o 
  -8  -7   7        3.46        2.37      2.35 o 
  -7  -7   7        0.05        0.81      1.76 o 
  -6  -7   7        1.36        1.70      1.67 o 
  -5  -7   7        2.09        2.29      0.82 o 
  -4  -7   7        0.26       -0.56      0.67 o 
  -3  -7   7        7.72       11.82      1.65 o 
  -2  -7   7       54.44       41.72      5.04 o 
  -1  -7   7      133.66      123.72      5.21 o 
   0  -7   7      304.10      307.91      8.01 o 
   1  -7   7       32.05       30.62      2.45 o 
   2  -7   7       41.15       33.76      5.58 o 
   3  -7   7      115.28      114.96     10.90 o 
   4  -7   7       16.76       10.21      3.27 o 
   5  -7   7       44.65       46.27      7.52 o 
   6  -7   7        0.13       -0.23      1.48 o 
   7  -7   7       16.57       22.83      6.00 o 
  -9  -6   7        0.84        0.60      1.22 o 
  -8  -6   7        0.17        1.56      1.94 o 
  -7  -6   7        8.28       15.52      2.65 o 
  -6  -6   7       34.19       38.79      6.85 o 
  -5  -6   7       24.15       24.86      2.48 o 
  -4  -6   7        4.57        2.23      1.60 o 
  -3  -6   7       42.66       41.71      2.98 o 
  -2  -6   7       75.94       78.57      6.65 o 
  -1  -6   7       12.52       13.16      1.61 o 
   0  -6   7       34.85       39.64      2.77 o 
   1  -6   7       86.45       90.59      5.29 o 
   2  -6   7       65.53       63.30      4.30 o 
   3  -6   7       40.36       37.70      5.98 o 
   4  -6   7       25.15       17.75      4.35 o 
   5  -6   7        3.43       -0.88      1.80 o 
   6  -6   7        3.39        4.13      2.76 o 
   7  -6   7        4.49        5.76      3.03 o 
  -9  -5   7        2.25        0.91      1.32 o 
  -8  -5   7        1.44        3.14      2.13 o 
  -7  -5   7        9.48        6.75      2.94 o 
  -6  -5   7       95.41       86.78      8.88 o 
  -5  -5   7       10.80        7.65      1.35 o 
  -4  -5   7       41.04       28.38      2.48 o 
  -3  -5   7       44.15       57.70      3.43 o 
  -2  -5   7        0.39        0.53      0.59 o 
  -1  -5   7      572.63      604.77     13.23 o 
   0  -5   7        6.90        5.62      1.31 o 
   1  -5   7      376.76      368.47     22.45 o 
   2  -5   7       79.18       81.68      4.80 o 
   3  -5   7       72.78       79.54      8.90 o 
   4  -5   7        8.76        7.09      2.69 o 
   5  -5   7        5.86        4.97      2.19 o 
   6  -5   7        3.09        5.99      2.69 o 
   7  -5   7        1.75        2.44      2.15 o 
 -10  -4   7        2.72        2.87      2.53 o 
  -9  -4   7        0.84        2.18      2.19 o 
  -8  -4   7       18.44       22.90      4.98 o 
  -7  -4   7       36.52       43.44      6.38 o 
  -6  -4   7       97.23       96.60      9.32 o 
  -5  -4   7      132.63      134.88     10.23 o 
  -4  -4   7        2.89        5.24      1.30 o 
  -3  -4   7      144.74      159.42      9.26 o 
  -2  -4   7       28.44       25.29      2.73 o 
  -1  -4   7       59.25       61.90      5.21 o 
   0  -4   7      114.81      105.13      5.28 o 
   1  -4   7        1.15        0.19      0.70 o 
   2  -4   7       25.86       24.74      2.60 o 
   3  -4   7      328.11      324.09      9.26 o 
   4  -4   7      241.55      244.05      8.05 o 
   5  -4   7       51.59       71.21      8.26 o 
   6  -4   7        3.45        5.57      1.44 o 
   7  -4   7       11.32       15.54      4.56 o 
   8  -4   7        2.29        2.92      2.53 o 
 -10  -3   7        3.10       -0.03      1.89 o 
  -9  -3   7       17.91       23.63      5.26 o 
  -8  -3   7       32.07       22.67      4.66 o 
  -7  -3   7       87.48       95.29      9.43 o 
  -6  -3   7        7.58        4.59      2.24 o 
  -5  -3   7       12.63       10.63      3.04 o 
  -4  -3   7       14.41       11.12      2.31 o 
  -3  -3   7      182.68      183.37      7.04 o 
  -2  -3   7      328.62      338.93      8.67 o 
  -1  -3   7      374.53      393.84      9.62 o 
   0  -3   7        0.34       -0.07      0.59 o 
   1  -3   7       16.67       15.48      1.99 o 
   2  -3   7      123.20      119.66      5.54 o 
   3  -3   7       12.93        9.55      1.57 o 
   4  -3   7       35.30       30.41      2.89 o 
   5  -3   7        9.16       10.35      2.34 o 
   6  -3   7       51.95       46.97      5.05 o 
   7  -3   7        4.09        4.39      1.65 o 
   8  -3   7       26.55       25.50      4.13 o 
 -10  -2   7       20.28       21.50      5.20 o 
  -9  -2   7       10.82       18.26      4.51 o 
  -8  -2   7        0.37       -1.93      1.93 o 
  -7  -2   7      193.24      222.44     14.22 o 
  -6  -2   7       79.94       86.96      8.47 o 
  -5  -2   7       44.23       45.47      5.66 o 
  -4  -2   7      219.73      214.69      8.00 o 
  -3  -2   7       93.83      103.33      5.18 o 
  -2  -2   7     1099.43     1093.78     14.07 o 
  -1  -2   7       25.76       33.89      2.60 o 
   0  -2   7       97.81      116.96      5.04 o 
   1  -2   7      777.94      803.39     11.21 o 
   2  -2   7       55.00       53.17      3.62 o 
   3  -2   7      137.43      147.14      8.24 o 
   4  -2   7        2.01        1.51      0.61 o 
   5  -2   7        9.19        8.48      1.97 o 
   6  -2   7        3.97        4.33      1.11 o 
   7  -2   7        1.09        0.62      1.05 o 
   8  -2   7        0.18        1.11      1.09 o 
 -11  -1   7        5.83       10.85      4.19 o 
 -10  -1   7        0.56        7.62      3.50 o 
  -9  -1   7        1.17        5.37      2.62 o 
  -8  -1   7       51.06       65.52      7.98 o 
  -7  -1   7      417.41      431.53     19.67 o 
  -6  -1   7      104.06       99.66      4.38 o 
  -5  -1   7        0.35        0.73      0.42 o 
  -4  -1   7       26.98       35.69      2.07 o 
  -3  -1   7       46.06       30.68      3.07 o 
  -2  -1   7      158.59      164.63      4.67 o 
  -1  -1   7       30.69       39.93      2.59 o 
   0  -1   7      322.18      319.45      7.84 o 
   1  -1   7      191.60      192.05      9.76 o 
   2  -1   7      135.81      132.02      7.99 o 
   3  -1   7        2.90        4.18      1.09 o 
   4  -1   7       17.78       20.47      2.25 o 
   5  -1   7       12.73        8.34      2.16 o 
   6  -1   7        1.08       -0.05      0.94 o 
   7  -1   7        6.57        7.00      2.19 o 
   8  -1   7        0.05        1.03      1.31 o 
 -11   0   7        0.19        0.45      1.67 o 
 -10   0   7       27.60       29.12      5.99 o 
  -9   0   7        1.88       -0.15      1.44 o 
  -8   0   7       40.75       40.76      6.44 o 
  -7   0   7       83.25       88.06      4.09 o 
  -6   0   7      198.64      178.77      5.42 o 
  -5   0   7      113.95      120.13      4.38 o 
  -4   0   7       28.76       25.48      2.40 o 
  -3   0   7      940.46      948.95     22.68 o 
  -2   0   7      210.64      207.98     11.98 o 
  -1   0   7      625.44      664.45      9.58 o 
   0   0   7        1.05        2.33      1.14 o 
   1   0   7       35.93       43.38      4.75 o 
   2   0   7      244.75      231.74     10.75 o 
   3   0   7        3.49        2.62      0.99 o 
   4   0   7        1.51        0.98      0.92 o 
   5   0   7        7.67       13.16      2.69 o 
   6   0   7        9.73        4.43      1.85 o 
   7   0   7       38.17       54.87      6.24 o 
   8   0   7        0.25        3.42      1.81 o 
 -11   1   7        0.53        1.75      1.61 o 
 -10   1   7       33.12       38.43      4.48 o 
  -9   1   7        4.76        2.36      1.26 o 
  -8   1   7       39.42       29.08      2.55 o 
  -7   1   7        6.94        9.09      1.36 o 
  -6   1   7        1.51        1.53      0.61 o 
  -5   1   7      295.66      278.46      4.83 o 
  -4   1   7       65.77       45.84      3.40 o 
  -3   1   7        7.02        4.07      1.48 o 
  -2   1   7      741.39      752.59     19.86 o 
  -1   1   7      166.62      187.67      9.96 o 
   0   1   7      140.27      158.39      9.08 o 
   1   1   7      218.93      233.80     10.93 o 
   2   1   7      209.34      196.24     10.19 o 
   3   1   7       62.50       68.87      6.10 o 
   4   1   7      209.93      199.72     10.61 o 
   5   1   7       65.73       61.96      6.07 o 
   6   1   7       34.19       27.70      4.50 o 
   7   1   7       11.56        7.99      2.36 o 
 -11   2   7        2.22        2.51      1.94 o 
 -10   2   7       12.88       11.18      3.61 o 
  -9   2   7        9.39        8.57      1.59 o 
  -8   2   7       69.43       55.08      3.51 o 
  -7   2   7        5.65        5.99      0.94 o 
  -6   2   7       45.47       53.76      2.55 o 
  -5   2   7      109.01       95.00      4.79 o 
  -4   2   7        0.60        2.32      1.33 o 
  -3   2   7       17.10       17.02      3.07 o 
  -2   2   7       19.16       19.31      1.42 o 
  -1   2   7       45.38       39.83      4.77 o 
   0   2   7      257.45      213.97     10.55 o 
   1   2   7      128.49       96.20      7.22 o 
   2   2   7       40.66       31.36      4.18 o 
   3   2   7        5.08        9.55      2.35 o 
   4   2   7      237.54      214.80     11.45 o 
   5   2   7       32.68       43.52      5.32 o 
   6   2   7        0.08       -1.54      1.54 o 
   7   2   7        1.25       -1.41      1.88 o 
 -12   3   7       10.62        6.11      3.05 o 
 -11   3   7        0.42       -1.34      1.57 o 
 -10   3   7       15.23       25.10      5.52 o 
  -9   3   7        8.79        6.92      1.42 o 
  -8   3   7        8.91        5.14      1.21 o 
  -7   3   7       85.87       77.71      3.52 o 
  -6   3   7      537.90      526.09      8.43 o 
  -5   3   7       18.17       16.03      1.31 o 
  -4   3   7       97.94       90.58     11.90 o 
  -3   3   7        1.13        2.96      0.59 o 
  -2   3   7        3.76       12.80      1.44 o 
  -1   3   7        4.13        8.89      2.37 o 
   0   3   7      138.40      135.47      8.55 o 
   1   3   7       35.34       27.82      3.91 o 
   2   3   7       49.82       51.07      5.51 o 
   3   3   7        0.03       -0.04      0.76 o 
   4   3   7       16.95       15.72      2.25 o 
   5   3   7       20.29       25.81      4.52 o 
   6   3   7        0.15       -0.70      0.95 o 
 -12   4   7        4.66        2.77      2.11 o 
 -11   4   7        0.05       -0.70      1.13 o 
 -10   4   7       30.56       30.79      3.78 o 
  -9   4   7        0.20       -0.63      0.90 o 
  -8   4   7       21.24       23.73      2.76 o 
  -7   4   7       49.00       52.06      4.06 o 
  -6   4   7       11.02       13.90      1.47 o 
  -5   4   7      291.73      278.28      6.09 o 
  -4   4   7      169.37      154.47      9.37 o 
  -3   4   7        1.51        0.82      0.61 o 
  -2   4   7      354.40      332.83     13.47 o 
  -1   4   7        0.25        1.23      1.33 o 
   0   4   7      547.78      557.54     17.70 o 
   1   4   7        1.36        1.47      0.76 o 
   2   4   7       61.55       53.98      5.78 o 
   3   4   7       65.17       63.50      6.46 o 
   4   4   7        2.36        1.75      0.92 o 
   5   4   7       21.01       13.69      3.16 o 
   6   4   7        1.12        0.85      1.00 o 
 -10   5   7        9.08        8.69      2.71 o 
  -9   5   7        0.59        1.30      1.01 o 
  -8   5   7       18.97       22.68      2.89 o 
  -7   5   7      116.40      113.49      8.41 o 
  -6   5   7       36.18       34.15      2.43 o 
  -5   5   7       78.83       83.48      5.12 o 
  -4   5   7       24.75       24.53      2.75 o 
  -3   5   7       81.09       73.42      6.43 o 
  -2   5   7      219.20      221.76     11.05 o 
  -1   5   7       69.75       65.99      6.14 o 
   0   5   7       17.80       15.52      3.08 o 
   1   5   7        4.33        8.37      2.35 o 
   2   5   7       82.65       81.02      7.36 o 
   3   5   7       45.78       46.05      3.81 o 
   4   5   7        9.98       10.80      1.91 o 
   5   5   7        0.56       -1.52      1.52 o 
 -11   6   7        0.11        0.12      1.48 o 
 -10   6   7        5.63        3.72      1.76 o 
  -9   6   7       14.89        9.82      2.84 o 
  -8   6   7        2.19        4.76      1.94 o 
  -7   6   7       24.58       21.77      2.69 o 
  -6   6   7        0.80        0.37      0.85 o 
  -5   6   7        7.77        7.50      1.76 o 
  -4   6   7      166.38      145.32      6.79 o 
  -3   6   7       22.03       24.18      3.64 o 
  -2   6   7      100.08      102.55      7.69 o 
  -1   6   7       88.49       85.97      7.09 o 
   0   6   7        7.57        9.21      2.50 o 
   1   6   7        0.09       -0.01      0.96 o 
   2   6   7       66.90       69.33      6.95 o 
   3   6   7       33.60       27.53      3.06 o 
   4   6   7        2.37        2.15      4.13 o 
   5   6   7        8.16       11.11      3.11 o 
 -10   7   7        0.22        1.04      0.78 o 
  -9   7   7        8.23       11.25      3.09 o 
  -8   7   7        1.06        5.63      2.12 o 
  -7   7   7       21.68       27.53      4.68 o 
  -6   7   7        0.93        0.12      0.58 o 
  -5   7   7      264.26      284.56      9.59 o 
  -4   7   7      105.44       96.56      5.63 o 
  -3   7   7        4.12        1.76      0.99 o 
  -2   7   7       17.91       16.68      3.15 o 
  -1   7   7      113.11      102.71      7.95 o 
   0   7   7       27.82       21.62      3.79 o 
   1   7   7        0.54       -0.30      1.30 o 
   2   7   7       45.01       46.28      4.07 o 
   3   7   7        1.45        2.44      1.58 o 
   4   7   7        3.53        3.38      1.19 o 
  -9   8   7        3.41        1.77      1.54 o 
  -8   8   7        7.60        8.76      2.71 o 
  -7   8   7        6.12        9.84      3.05 o 
  -6   8   7       10.17       10.30      3.20 o 
  -5   8   7       39.41       46.33      3.94 o 
  -4   8   7        0.04       -0.85      1.63 o 
  -3   8   7       21.59       20.94      3.48 o 
  -2   8   7      282.23      288.43     13.16 o 
  -1   8   7       10.98       11.10      2.84 o 
   0   8   7       65.19       70.10      6.94 o 
   1   8   7       32.38       34.93      3.62 o 
   2   8   7       14.69       12.37      3.04 o 
   3   8   7       15.13       18.35      3.36 o 
   4   8   7        4.07        3.84      1.65 o 
  -8   9   7        1.02        1.55      1.34 o 
  -7   9   7        6.38        8.67      2.96 o 
  -6   9   7       38.49       41.75      6.40 o 
  -5   9   7       34.92       32.01      5.66 o 
  -4   9   7       23.69       21.15      2.74 o 
  -3   9   7        0.16       -0.74      1.19 o 
  -2   9   7       46.76       45.49      5.36 o 
  -1   9   7        0.08        0.68      0.91 o 
   0   9   7        0.89        1.28      3.11 o 
   1   9   7        6.04        6.15      2.36 o 
   2   9   7        0.19       -0.29      1.10 o 
   3   9   7        1.03       -0.40      0.75 o 
  -7  10   7        1.53        0.63      1.05 o 
  -6  10   7        6.90        2.98      2.23 o 
  -5  10   7       29.67       36.38      6.24 o 
  -4  10   7        8.39        7.79      2.68 o 
  -3  10   7       10.40       14.34      4.09 o 
  -2  10   7        0.75        4.08      1.94 o 
  -1  10   7       47.75       57.18      4.73 o 
   0  10   7        1.82       -0.83      1.71 o 
   1  10   7       11.00       10.35      2.20 o 
   2  10   7        1.38        0.14      0.69 o 
  -5  11   7       22.40       29.67      5.93 o 
  -4  11   7        8.08        7.07      3.01 o 
  -3  11   7        0.01        1.07      1.45 o 
  -2  11   7        0.63       -0.41      1.19 o 
   0 -12   8        0.05       -1.02      1.02 o 
  -3 -11   8        1.93       -1.76      1.76 o 
  -2 -11   8       11.41       11.84      3.50 o 
  -1 -11   8        7.47        8.96      2.91 o 
   0 -11   8        2.92        5.34      2.11 o 
   1 -11   8        9.42       10.94      2.40 o 
   2 -11   8        0.07       -2.50      2.50 o 
  -4 -10   8        0.09       -0.81      0.81 o 
  -3 -10   8        0.07       -1.46      1.90 o 
  -2 -10   8       19.66       25.84      3.37 o 
  -1 -10   8        3.89        1.25      1.33 o 
   0 -10   8        0.87        2.09      1.54 o 
   1 -10   8        1.79        1.05      1.93 o 
   2 -10   8        3.68        2.99      2.61 o 
   3 -10   8       24.45       38.37      7.34 o 
   4 -10   8        0.10       -0.23      1.73 o 
  -5  -9   8        3.95        3.90      2.11 o 
  -4  -9   8        0.01        0.23      1.34 o 
  -3  -9   8        0.19       -0.65      0.69 o 
  -2  -9   8       32.21       34.73      3.81 o 
  -1  -9   8       27.43       23.23      3.57 o 
   0  -9   8       41.02       35.29      3.90 o 
   1  -9   8       10.89        7.63      1.94 o 
   2  -9   8        0.50       -0.23      1.41 o 
   3  -9   8        0.01        1.01      1.54 o 
   4  -9   8        1.03       -0.83      1.46 o 
   5  -9   8        0.25       -0.39      1.39 o 
  -8  -8   8        1.20        4.69      2.96 o 
  -7  -8   8        0.54       -0.65      0.83 o 
  -6  -8   8       10.37       10.67      2.33 o 
  -5  -8   8       26.41       25.34      2.76 o 
  -4  -8   8       16.80        9.75      2.05 o 
  -3  -8   8       45.04       47.98      9.43 o 
  -2  -8   8        2.23        0.96      0.75 o 
  -1  -8   8       42.28       41.36      3.83 o 
   0  -8   8       50.62       53.86      3.63 o 
   1  -8   8        0.81        2.42      1.80 o 
   2  -8   8       84.45       89.69      9.98 o 
   3  -8   8       50.75       57.92      8.40 o 
   4  -8   8        6.29        6.26      3.17 o 
   5  -8   8        0.75        3.31      2.51 o 
   6  -8   8        3.69        3.34      2.62 o 
  -8  -7   8       13.88        9.84      3.72 o 
  -7  -7   8        0.09       -1.16      1.39 o 
  -6  -7   8        0.00        0.52      0.50 o 
  -5  -7   8       33.69       30.31      2.87 o 
  -4  -7   8       19.88       17.35      2.12 o 
  -3  -7   8        0.74       -0.22      1.31 o 
  -2  -7   8       35.83       37.88      3.64 o 
  -1  -7   8        0.31        1.33      0.99 o 
   0  -7   8       88.00       87.16      5.71 o 
   1  -7   8        1.51        2.61      0.90 o 
   2  -7   8        2.43        5.58      2.34 o 
   3  -7   8       14.55       17.97      4.51 o 
   4  -7   8        0.44        0.16      1.72 o 
   5  -7   8        7.49        9.18      3.63 o 
   6  -7   8        2.91        0.96      1.65 o 
  -9  -6   8        0.53        2.58      2.19 o 
  -8  -6   8        3.87        1.12      1.65 o 
  -7  -6   8       20.99       23.45      5.24 o 
  -6  -6   8       22.83       34.65      6.06 o 
  -5  -6   8      100.66       93.91      6.11 o 
  -4  -6   8        7.35       12.11      1.77 o 
  -3  -6   8      119.46      130.12      5.52 o 
  -2  -6   8      116.51      119.71      6.82 o 
  -1  -6   8       83.51       97.19      5.78 o 
   0  -6   8        2.59        2.04      0.88 o 
   1  -6   8        0.14        0.05      0.77 o 
   2  -6   8       63.96       60.52      4.48 o 
   3  -6   8       94.11       87.11      9.28 o 
   4  -6   8        2.88        1.81      1.51 o 
   5  -6   8        4.86        2.71      1.82 o 
   6  -6   8       31.29       26.62      6.04 o 
   7  -6   8        1.23        2.74      2.56 o 
  -9  -5   8        0.13       -0.70      1.63 o 
  -8  -5   8        0.05        2.24      2.41 o 
  -7  -5   8       54.61       55.09      7.83 o 
  -6  -5   8       70.90       79.28      8.93 o 
  -5  -5   8       29.23       31.39      3.50 o 
  -4  -5   8       37.83       50.27      4.26 o 
  -3  -5   8       53.57       40.33      3.75 o 
  -2  -5   8      211.09      208.31      8.40 o 
  -1  -5   8       95.02       89.23      5.31 o 
   0  -5   8       24.98       25.38      3.18 o 
   1  -5   8      216.05      222.79      8.39 o 
   2  -5   8        9.03        6.69      1.53 o 
   3  -5   8        2.40        2.31      1.09 o 
   4  -5   8        0.21       -0.38      1.04 o 
   5  -5   8       39.28       35.68      6.25 o 
   6  -5   8       16.56       15.99      4.34 o 
   7  -5   8        1.29        4.86      2.90 o 
  -9  -4   8        3.36       -0.32      1.06 o 
  -8  -4   8        4.05        8.13      3.68 o 
  -7  -4   8       40.84       25.28      5.16 o 
  -6  -4   8       48.76       66.18      8.02 o 
  -5  -4   8        4.06        2.81      1.35 o 
  -4  -4   8        0.01        0.86      0.86 o 
  -3  -4   8       41.58       48.94      4.02 o 
  -2  -4   8        0.17        0.72      0.62 o 
  -1  -4   8        6.22        6.87      1.34 o 
   0  -4   8      172.30      156.74      6.80 o 
   1  -4   8        5.01        7.25      1.55 o 
   2  -4   8       88.13       97.03      5.47 o 
   3  -4   8      141.78      156.06      6.88 o 
   4  -4   8      122.22      132.81      6.39 o 
   5  -4   8       18.41       13.87      3.90 o 
   6  -4   8        1.69        0.97      0.97 o 
   7  -4   8        0.06       -0.28      1.48 o 
 -10  -3   8       35.32       28.88      6.31 o 
  -9  -3   8        9.80       10.02      3.64 o 
  -8  -3   8        3.26        2.35      1.81 o 
  -7  -3   8        0.13       -2.31      2.62 o 
  -6  -3   8      327.75      334.15     17.59 o 
  -5  -3   8      147.08      128.90     10.46 o 
  -4  -3   8      109.78      110.69      5.90 o 
  -3  -3   8      131.96      132.74      6.42 o 
  -2  -3   8        5.13        4.48      0.89 o 
  -1  -3   8       12.00       17.41      1.74 o 
   0  -3   8       82.30       83.14      3.92 o 
   1  -3   8       38.99       36.17      2.63 o 
   2  -3   8        0.01        0.70      0.57 o 
   3  -3   8       10.37        8.98      1.67 o 
   4  -3   8        5.57        5.96      1.35 o 
   5  -3   8        1.74        3.00      1.32 o 
   6  -3   8       41.17       38.67      3.83 o 
   7  -3   8       33.14       29.43      3.85 o 
 -10  -2   8       10.76        6.35      2.91 o 
  -9  -2   8       18.54       11.41      3.52 o 
  -8  -2   8       44.82       47.09      7.17 o 
  -7  -2   8      235.34      207.49     14.49 o 
  -6  -2   8       67.26       50.71      6.74 o 
  -5  -2   8        0.71        2.95      1.02 o 
  -4  -2   8      276.68      299.50      9.34 o 
  -3  -2   8        4.54        3.05      1.00 o 
  -2  -2   8      352.20      344.31      9.07 o 
  -1  -2   8       25.26       17.48      1.67 o 
   0  -2   8       73.04       76.13      3.59 o 
   1  -2   8       18.41       23.69      2.08 o 
   2  -2   8        6.03        5.35      1.00 o 
   3  -2   8       99.14       92.57      4.25 o 
   4  -2   8       33.10       31.67      2.97 o 
   5  -2   8        1.22        0.24      0.49 o 
   6  -2   8        1.08        1.21      0.63 o 
   7  -2   8        2.82        3.48      1.73 o 
   8  -2   8        0.04        0.40      1.12 o 
 -10  -1   8        0.03        0.96      1.64 o 
  -9  -1   8        2.39        4.56      2.80 o 
  -8  -1   8        0.35       -0.31      1.49 o 
  -7  -1   8      309.39      303.94     11.61 o 
  -6  -1   8      172.42      151.09      4.86 o 
  -5  -1   8      134.59      134.29      5.80 o 
  -4  -1   8       97.43       93.45      6.12 o 
  -3  -1   8        1.38        5.45      1.91 o 
  -2  -1   8        1.54        0.95      0.42 o 
  -1  -1   8      262.15      292.60     10.06 o 
   0  -1   8      207.20      202.83      5.62 o 
   1  -1   8      243.54      264.53      6.66 o 
   2  -1   8       43.94       36.25      3.10 o 
   3  -1   8       12.08        7.30      1.42 o 
   4  -1   8      145.36      138.18      6.11 o 
   5  -1   8        6.86        5.31      1.94 o 
   6  -1   8       64.85       59.42      4.33 o 
   7  -1   8        1.09        0.74      1.08 o 
   8  -1   8       19.17       16.63      3.63 o 
 -11   0   8        3.38        1.37      1.61 o 
 -10   0   8        0.64        0.53      2.08 o 
  -9   0   8        0.23        0.37      1.46 o 
  -8   0   8        0.27        3.60      1.91 o 
  -7   0   8       32.82       23.35      3.00 o 
  -6   0   8       65.44       79.14      7.98 o 
  -5   0   8      216.89      207.43      6.97 o 
  -4   0   8      162.90      157.81      7.64 o 
  -3   0   8        1.07        2.54      1.16 o 
  -2   0   8       14.69       11.70      1.11 o 
  -1   0   8       94.63       72.43      4.45 o 
   0   0   8      145.73      134.89      6.01 o 
   1   0   8      179.39      177.72      6.85 o 
   2   0   8       13.53       15.70      2.07 o 
   3   0   8      140.04      141.61      6.09 o 
   4   0   8       29.57       35.62      4.65 o 
   5   0   8       32.47       31.58      4.39 o 
   6   0   8       11.54        9.93      1.90 o 
   7   0   8        0.88        0.45      0.94 o 
 -11   1   8        1.15        0.57      1.57 o 
 -10   1   8        8.39       10.10      2.38 o 
  -9   1   8       53.26       65.33      5.74 o 
  -8   1   8        0.02       -0.54      0.54 o 
  -7   1   8       11.85       11.99      1.59 o 
  -6   1   8       19.40       16.50      2.11 o 
  -5   1   8        1.72        2.10      0.86 o 
  -4   1   8      462.86      525.08     18.39 o 
  -3   1   8      109.75      107.91      8.28 o 
  -2   1   8       90.60       77.49      8.98 o 
  -1   1   8       12.79       11.52      2.77 o 
   0   1   8       71.59       69.01      6.46 o 
   1   1   8      124.17      127.42      8.60 o 
   2   1   8      397.41      412.61     15.66 o 
   3   1   8        0.26        0.29      0.86 o 
   4   1   8        1.62        1.11      1.14 o 
   5   1   8        2.89        6.47      2.24 o 
   6   1   8        0.14       -0.88      0.88 o 
   7   1   8        2.68        2.94      1.54 o 
 -11   2   8        6.51        0.95      1.77 o 
 -10   2   8        1.10        1.93      1.41 o 
  -9   2   8       12.96       13.24      1.85 o 
  -8   2   8        2.87        1.95      0.98 o 
  -7   2   8       59.52       63.65      4.34 o 
  -6   2   8        0.03        0.11      0.58 o 
  -5   2   8        7.44        8.53      1.63 o 
  -4   2   8      139.44      132.95      9.20 o 
  -3   2   8        2.94        0.86      0.96 o 
  -2   2   8        2.12        1.78      0.49 o 
  -1   2   8      399.72      382.36     15.35 o 
   0   2   8       21.25       22.78      3.78 o 
   1   2   8      398.01      383.33     15.19 o 
   2   2   8        3.08        2.11      1.34 o 
   3   2   8        0.32       -1.54      1.54 o 
   4   2   8      244.07      247.96     12.88 o 
   5   2   8       20.11       18.20      3.57 o 
   6   2   8        0.73        0.05      0.97 o 
 -11   3   8        0.07        2.49      2.48 o 
 -10   3   8        9.17        9.23      1.68 o 
  -9   3   8       99.90       95.85      5.81 o 
  -8   3   8       18.51       10.23      1.87 o 
  -7   3   8      131.33      142.98      6.73 o 
  -6   3   8       53.02       51.44      4.09 o 
  -5   3   8       67.95       65.68      4.53 o 
  -4   3   8        9.04        8.53      2.37 o 
  -3   3   8       88.10       74.84      6.88 o 
  -2   3   8       47.02       44.42      5.30 o 
  -1   3   8      214.47      225.60     11.75 o 
   0   3   8       57.74       47.25      5.43 o 
   1   3   8       37.03       29.02      4.29 o 
   2   3   8        1.29        1.26      1.06 o 
   3   3   8       69.49       74.28      7.16 o 
   4   3   8       50.18       54.39      6.21 o 
   5   3   8        9.92       14.28      3.32 o 
   6   3   8        2.06        3.03      1.53 o 
 -10   4   8        0.19        2.98      1.48 o 
  -9   4   8        0.00        1.02      0.76 o 
  -8   4   8       86.12       78.99      5.19 o 
  -7   4   8      188.16      204.38      8.30 o 
  -6   4   8       55.48       56.59      4.38 o 
  -5   4   8       11.54        9.41      1.80 o 
  -4   4   8        4.85        5.09      1.94 o 
  -3   4   8       36.81       32.24      4.51 o 
  -2   4   8       69.18       64.83      6.28 o 
  -1   4   8      183.68      182.31     10.61 o 
   0   4   8      194.01      193.10     11.06 o 
   1   4   8        0.64       -0.26      1.50 o 
   2   4   8        5.80        4.05      1.62 o 
   3   4   8       15.07       12.05      3.04 o 
   4   4   8       20.39       22.29      2.65 o 
   5   4   8        0.04        1.48      1.31 o 
 -11   5   8       11.00       17.57      4.07 o 
 -10   5   8        7.05        3.75      1.83 o 
  -9   5   8        6.02        7.66      2.56 o 
  -8   5   8        1.79        2.46      2.20 o 
  -7   5   8       43.01       39.98      5.23 o 
  -6   5   8       10.53        5.93      1.38 o 
  -5   5   8      180.31      171.59      7.68 o 
  -4   5   8       81.59       83.30      7.26 o 
  -3   5   8       15.23       15.50      3.12 o 
  -2   5   8      211.18      186.31     10.87 o 
  -1   5   8       31.54       36.57      5.00 o 
   0   5   8       24.17       35.03      4.87 o 
   1   5   8      202.15      201.25     11.70 o 
   2   5   8       20.25       18.84      3.69 o 
   3   5   8       66.67       62.39      6.87 o 
   4   5   8        2.07        2.77      1.01 o 
   5   5   8        6.18        4.67      1.96 o 
 -11   6   8        6.33        9.82      3.25 o 
 -10   6   8        9.00        3.07      2.02 o 
  -9   6   8        0.05        2.25      1.71 o 
  -8   6   8       27.15       24.25      4.39 o 
  -7   6   8        0.18        0.85      1.10 o 
  -6   6   8      282.11      293.57     10.33 o 
  -5   6   8       43.25       41.21      3.84 o 
  -4   6   8        0.97        0.15      1.01 o 
  -3   6   8       57.28       45.77      5.38 o 
  -2   6   8       16.28       13.57      2.96 o 
  -1   6   8       75.83       82.03      7.36 o 
   0   6   8       25.49       19.22      3.73 o 
   1   6   8       12.53       12.48      3.03 o 
   2   6   8        2.04       -1.01      1.01 o 
   3   6   8        4.35        3.42      1.25 o 
   4   6   8       10.41       10.68      2.75 o 
 -10   7   8        0.40       -0.76      1.33 o 
  -9   7   8        0.41       -0.38      0.73 o 
  -8   7   8       59.86       72.28      7.82 o 
  -7   7   8        4.30        4.40      2.36 o 
  -6   7   8       29.78       30.87      3.35 o 
  -5   7   8        2.74        5.08      1.43 o 
  -4   7   8       72.39       76.18      5.29 o 
  -3   7   8      293.81      309.10     13.99 o 
  -2   7   8       22.64       30.16      4.45 o 
  -1   7   8      198.39      217.45     12.28 o 
   0   7   8        3.03        1.07      1.06 o 
   1   7   8        1.86        1.09      0.96 o 
   2   7   8       36.31       37.15      3.84 o 
   3   7   8        1.33        0.40      1.39 o 
   4   7   8        7.16        7.87      1.85 o 
  -9   8   8        1.60        1.82      1.46 o 
  -8   8   8        3.75        6.55      2.65 o 
  -7   8   8        7.19        7.39      2.85 o 
  -6   8   8        0.34        1.61      1.56 o 
  -5   8   8       17.38       21.56      2.84 o 
  -4   8   8       11.83       18.86      2.71 o 
  -3   8   8        3.96        2.87      1.39 o 
  -2   8   8        1.85        0.59      0.79 o 
  -1   8   8        0.01       -1.40      1.53 o 
   0   8   8        0.01        1.91      1.31 o 
   1   8   8       38.91       38.89      5.61 o 
   2   8   8       13.08       15.11      4.52 o 
   3   8   8        0.84       -1.03      1.03 o 
  -8   9   8       13.76       19.41      4.48 o 
  -7   9   8       32.19       29.75      5.37 o 
  -6   9   8        0.81        2.71      2.29 o 
  -5   9   8       17.12       22.79      4.86 o 
  -4   9   8        1.34        0.46      1.70 o 
  -3   9   8        5.27        6.27      2.17 o 
  -2   9   8        0.06        5.81      2.31 o 
  -1   9   8       18.37       17.26      3.69 o 
   0   9   8        0.05        2.49      1.66 o 
   1   9   8        6.05        6.67      1.74 o 
   2   9   8        0.08        0.15      0.71 o 
  -6  10   8        0.57       -1.97      1.97 o 
  -5  10   8        3.54        1.72      1.69 o 
  -4  10   8        9.96        6.80      2.97 o 
  -3  10   8        1.29        0.69      0.88 o 
  -2  10   8        1.71        3.01      1.98 o 
  -1  10   8        9.87        6.85      2.04 o 
  -3 -11   9        2.36        0.74      1.15 o 
  -2 -11   9        6.92        9.40      3.11 o 
  -1 -11   9       16.66       16.01      4.00 o 
   0 -11   9       13.95       12.05      3.29 o 
   1 -11   9       10.90       10.10      4.05 o 
  -4 -10   9        0.27        0.05      1.32 o 
  -3 -10   9        1.49        1.43      0.85 o 
  -2 -10   9        9.90       11.50      3.21 o 
  -1 -10   9        1.63        1.57      1.30 o 
   0 -10   9        0.29       -1.11      1.61 o 
   1 -10   9       26.61       22.47      5.44 o 
   2 -10   9        0.10       -2.17      2.17 o 
   3 -10   9       17.23       26.44      6.27 o 
  -5  -9   9       10.92       11.15      2.42 o 
  -4  -9   9        3.85        3.40      2.37 o 
  -3  -9   9        6.88        9.50      1.74 o 
  -2  -9   9       18.75       24.19      2.86 o 
  -1  -9   9        0.00       -0.78      0.96 o 
   0  -9   9        0.55        2.65      1.58 o 
   1  -9   9        0.26       -0.31      1.60 o 
   2  -9   9        7.12       10.08      3.55 o 
   3  -9   9        2.10        4.95      2.26 o 
   4  -9   9        4.51        4.49      3.02 o 
  -7  -8   9       11.14       12.12      4.09 o 
  -6  -8   9       32.53       33.99      6.41 o 
  -5  -8   9        0.37        0.73      0.70 o 
  -4  -8   9        0.01       -0.06      0.92 o 
  -3  -8   9       11.45       12.61      1.96 o 
  -2  -8   9       31.02       27.73      2.82 o 
  -1  -8   9       47.80       52.15      6.43 o 
   0  -8   9       51.70       42.80      4.30 o 
   1  -8   9        0.49        0.43      1.28 o 
   2  -8   9        2.02        3.26      2.17 o 
   3  -8   9        4.30        4.36      2.50 o 
   4  -8   9        0.18        0.43      1.66 o 
   5  -8   9        0.07       -0.33      1.45 o 
  -8  -7   9        1.78       -0.89      1.68 o 
  -7  -7   9       28.42       33.46      6.62 o 
  -6  -7   9        7.12        8.98      2.17 o 
  -5  -7   9        8.40       14.78      2.61 o 
  -4  -7   9        1.42       -0.39      1.09 o 
  -3  -7   9        7.66        8.57      2.27 o 
  -2  -7   9       10.58        9.22      2.01 o 
  -1  -7   9       45.19       31.99      3.62 o 
   0  -7   9        2.90        3.59      1.11 o 
   1  -7   9       51.32       56.39      8.66 o 
   2  -7   9      148.57      161.46     13.10 o 
   3  -7   9        4.48        6.25      2.96 o 
   4  -7   9        4.39        4.56      2.70 o 
   5  -7   9       14.87       15.46      4.60 o 
   6  -7   9        0.19        0.29      2.35 o 
  -8  -6   9        4.92        3.18      2.25 o 
  -7  -6   9        1.28        1.71      2.09 o 
  -6  -6   9       31.81       35.81      6.42 o 
  -5  -6   9       64.85       62.74      5.27 o 
  -4  -6   9       26.89       29.43      3.46 o 
  -3  -6   9        2.81       11.37      2.28 o 
  -2  -6   9        2.71        5.04      1.53 o 
  -1  -6   9        4.04        2.27      0.95 o 
   0  -6   9       24.24       13.26      2.23 o 
   1  -6   9       84.36       69.47      5.12 o 
   2  -6   9       10.17       11.85      2.07 o 
   3  -6   9        1.63        1.71      1.65 o 
   4  -6   9       19.18       22.67      5.11 o 
   5  -6   9        3.01        2.45      1.76 o 
   6  -6   9       10.59       12.02      4.16 o 
  -9  -5   9        2.82        6.28      2.75 o 
  -8  -5   9        5.52        2.35      2.06 o 
  -7  -5   9        1.38        3.60      2.29 o 
  -6  -5   9        1.08       -0.11      1.51 o 
  -5  -5   9        8.65        2.36      3.59 o 
  -4  -5   9       18.74       16.24      2.52 o 
  -3  -5   9       16.40        8.60      1.91 o 
  -2  -5   9       63.14       63.14      4.83 o 
  -1  -5   9       14.38       18.32      2.72 o 
   0  -5   9        0.08        0.67      1.22 o 
   1  -5   9       77.59       90.50      5.62 o 
   2  -5   9        7.48        8.33      1.65 o 
   3  -5   9        0.12        0.51      0.54 o 
   4  -5   9        8.16        5.94      2.70 o 
   5  -5   9        1.54        1.65      1.63 o 
   6  -5   9        4.11       10.33      3.69 o 
  -9  -4   9        2.10        0.78      1.26 o 
  -8  -4   9        4.22        0.96      1.79 o 
  -7  -4   9       46.00       33.04      6.17 o 
  -6  -4   9        2.76        2.39      1.38 o 
  -5  -4   9       13.17       20.14      4.22 o 
  -4  -4   9       94.36       94.04      5.89 o 
  -3  -4   9       27.44       20.91      2.80 o 
  -2  -4   9        0.19        0.65      0.62 o 
  -1  -4   9       55.19       56.48      3.53 o 
   0  -4   9      144.23      143.42      5.67 o 
   1  -4   9        2.75        2.70      0.89 o 
   2  -4   9       71.22       70.85      4.92 o 
   3  -4   9        0.05        1.71      0.86 o 
   4  -4   9       84.50       91.95      9.53 o 
   5  -4   9       10.71       13.30      3.83 o 
   6  -4   9        9.66        9.84      3.38 o 
   7  -4   9        9.08        7.93      3.35 o 
 -10  -3   9       21.30       22.25      5.86 o 
  -9  -3   9        6.74       17.38      5.08 o 
  -8  -3   9        4.10        5.85      2.81 o 
  -7  -3   9       30.95       21.69      4.91 o 
  -6  -3   9        2.03       10.45      2.28 o 
  -5  -3   9      111.97      141.57     10.71 o 
  -4  -3   9       37.33       33.53      3.46 o 
  -3  -3   9        5.94       10.78      2.03 o 
  -2  -3   9       26.59       23.72      2.13 o 
  -1  -3   9       25.64       25.17      2.24 o 
   0  -3   9       50.41       55.14      3.35 o 
   1  -3   9       30.66       22.18      2.16 o 
   2  -3   9        3.15        3.13      0.89 o 
   3  -3   9       85.73       78.34      4.19 o 
   4  -3   9       24.31       19.38      2.19 o 
   5  -3   9       62.92       59.42      5.02 o 
   6  -3   9       32.24       39.40      4.09 o 
   7  -3   9       14.32       12.81      2.42 o 
 -10  -2   9        0.23        0.70      1.87 o 
  -9  -2   9        0.19       -0.20      1.29 o 
  -8  -2   9       74.47       62.17      5.81 o 
  -7  -2   9        9.32       11.08      2.30 o 
  -6  -2   9       10.49       16.72      3.79 o 
  -5  -2   9       32.25       33.09      5.17 o 
  -4  -2   9        1.21        0.24      0.43 o 
  -3  -2   9        0.71        0.40      0.99 o 
  -2  -2   9        6.15        8.83      1.18 o 
  -1  -2   9      303.95      309.60      7.41 o 
   0  -2   9      240.59      254.73      6.95 o 
   1  -2   9       65.51       69.83      3.73 o 
   2  -2   9        4.91        3.59      1.09 o 
   3  -2   9       66.57       70.06      3.92 o 
   4  -2   9        0.99        0.09      0.51 o 
   5  -2   9        9.43       13.38      2.95 o 
   6  -2   9        1.48        3.56      1.53 o 
   7  -2   9        1.14       -0.50      1.09 o 
 -11  -1   9        5.68        6.53      3.06 o 
 -10  -1   9        0.62        3.37      1.53 o 
  -9  -1   9       32.79       39.00      4.69 o 
  -8  -1   9        0.23        0.29      0.80 o 
  -7  -1   9        0.08       -0.11      0.89 o 
  -6  -1   9       89.11       97.15      4.45 o 
  -5  -1   9      153.42      169.03      6.46 o 
  -4  -1   9      101.21      100.73      8.59 o 
  -3  -1   9       63.82       64.78      6.75 o 
  -2  -1   9        1.61        1.94      0.52 o 
  -1  -1   9      483.73      447.24      9.79 o 
   0  -1   9       38.12       38.08      2.64 o 
   1  -1   9        0.37        2.28      0.72 o 
   2  -1   9      204.66      215.66      8.69 o 
   3  -1   9       35.76       32.90      3.15 o 
   4  -1   9       66.07       67.94      4.52 o 
   5  -1   9        1.56        1.42      1.01 o 
   6  -1   9        0.38        0.51      1.78 o 
   7  -1   9       23.39       28.03      4.73 o 
 -11   0   9        0.09       -1.55      1.82 o 
 -10   0   9        0.31        0.63      1.24 o 
  -9   0   9        0.78        1.18      0.92 o 
  -8   0   9        3.79        0.99      1.44 o 
  -7   0   9       90.55       96.17      5.48 o 
  -6   0   9       62.34       54.60      3.81 o 
  -5   0   9       10.20       16.64      2.13 o 
  -4   0   9       67.82       68.65      7.21 o 
  -3   0   9       18.58       20.49      3.95 o 
  -2   0   9       44.09       39.87      2.23 o 
  -1   0   9      372.21      379.25     12.27 o 
   0   0   9        7.95        7.74      1.42 o 
   1   0   9       31.96       33.90      3.20 o 
   2   0   9        6.39        4.07      2.29 o 
   3   0   9        1.63        3.52      1.05 o 
   4   0   9       18.89       12.44      2.91 o 
   5   0   9       13.37       19.39      3.69 o 
   6   0   9        0.65        3.00      1.08 o 
 -11   1   9        0.50        1.08      1.56 o 
 -10   1   9        1.87        2.21      1.14 o 
  -9   1   9        9.72       15.42      2.86 o 
  -8   1   9        0.96        2.85      0.99 o 
  -7   1   9        6.01       11.57      1.81 o 
  -6   1   9        1.00        3.22      1.06 o 
  -5   1   9        5.04        3.50      0.94 o 
  -4   1   9      346.78      338.72     15.82 o 
  -3   1   9      217.10      199.18     11.80 o 
  -2   1   9      349.35      357.88     15.67 o 
  -1   1   9      260.76      263.64     13.54 o 
   0   1   9      316.13      332.48     14.85 o 
   1   1   9        7.45        8.29      2.36 o 
   2   1   9        0.22        1.02      0.86 o 
   3   1   9      165.42      152.28     10.22 o 
   4   1   9        2.77        1.01      1.24 o 
   5   1   9       22.01       11.72      2.95 o 
   6   1   9        0.66        1.12      0.62 o 
 -11   2   9        0.65       -2.83      2.83 o 
 -10   2   9        0.13        2.43      1.85 o 
  -9   2   9       19.86       19.71      2.63 o 
  -8   2   9        1.42        4.53      1.23 o 
  -7   2   9       10.59       10.85      1.95 o 
  -6   2   9       35.17       32.04      3.24 o 
  -5   2   9        2.10        0.93      0.67 o 
  -4   2   9      140.15      119.05      9.34 o 
  -3   2   9       41.94       36.56      5.06 o 
  -2   2   9        9.63       12.20      2.95 o 
  -1   2   9      329.02      322.56     14.83 o 
   0   2   9       25.56       28.11      4.41 o 
   1   2   9      256.51      264.72     13.50 o 
   2   2   9       15.04       11.20      2.91 o 
   3   2   9       97.36      113.10      9.03 o 
   4   2   9        0.58        5.26      2.09 o 
   5   2   9        0.30        0.71      0.94 o 
   6   2   9        0.46       -1.86      1.86 o 
 -10   3   9        4.01        6.85      1.69 o 
  -9   3   9       27.27       23.79      3.52 o 
  -8   3   9       37.08       49.91      4.18 o 
  -7   3   9        0.92        0.72      0.63 o 
  -6   3   9       25.27       30.57      5.28 o 
  -5   3   9        4.90        2.60      0.93 o 
  -4   3   9       90.15      106.48      8.68 o 
  -3   3   9        0.56        4.14      2.13 o 
  -2   3   9       46.95       50.48      5.99 o 
  -1   3   9      109.82      106.91      8.61 o 
   0   3   9        0.09       -0.52      1.43 o 
   1   3   9        1.20        2.44      1.45 o 
   2   3   9       12.90       19.76      3.91 o 
   3   3   9        0.27        9.21      2.72 o 
   4   3   9        6.34       11.19      3.11 o 
   5   3   9        1.81        2.86      1.57 o 
 -11   4   9        1.30       -0.29      0.97 o 
 -10   4   9        0.63        2.43      1.28 o 
  -9   4   9        0.61        3.21      1.27 o 
  -8   4   9        4.04        3.12      1.02 o 
  -7   4   9       68.76       68.87      5.01 o 
  -6   4   9       63.74       51.72      4.38 o 
  -5   4   9      339.26      360.22     11.46 o 
  -4   4   9        1.60        1.59      1.35 o 
  -3   4   9      342.88      344.67     15.66 o 
  -2   4   9       16.37       13.35      3.02 o 
  -1   4   9      107.80      124.76      9.34 o 
   0   4   9      139.09      138.10      9.93 o 
   1   4   9       34.52       33.18      4.85 o 
   2   4   9       16.62       13.07      3.30 o 
   3   4   9        2.08       -0.22      0.94 o 
   4   4   9        1.30        1.17      1.05 o 
   5   4   9       10.28        8.69      2.91 o 
 -11   5   9        1.20        2.48      1.71 o 
 -10   5   9        0.52        2.18      1.37 o 
  -9   5   9        0.09       -1.13      1.38 o 
  -8   5   9        6.22        6.93      1.71 o 
  -7   5   9        8.54       14.09      2.34 o 
  -6   5   9        7.03        5.37      1.54 o 
  -5   5   9       21.78       21.73      2.91 o 
  -4   5   9      192.89      204.16     12.16 o 
  -3   5   9       68.47       66.66      6.85 o 
  -2   5   9       12.64       19.04      3.66 o 
  -1   5   9        2.76        0.10      0.97 o 
   0   5   9        4.60        7.85      2.60 o 
   1   5   9       15.70        8.06      2.53 o 
   2   5   9        2.64        2.54      1.43 o 
   3   5   9        9.46        9.61      2.89 o 
   4   5   9       13.42       17.43      3.95 o 
 -10   6   9        0.66        5.18      2.68 o 
  -9   6   9        2.30        4.44      1.98 o 
  -8   6   9       16.28       20.25      4.08 o 
  -7   6   9       17.56       17.34      2.96 o 
  -6   6   9       32.39       33.98      3.70 o 
  -5   6   9       81.30       70.22      5.28 o 
  -4   6   9        0.06        0.79      1.13 o 
  -3   6   9       37.28       38.18      5.27 o 
  -2   6   9        0.20       -0.56      0.75 o 
  -1   6   9       26.86       27.38      4.51 o 
   0   6   9        7.31       11.04      3.04 o 
   1   6   9       40.72       49.23      6.22 o 
   2   6   9        0.13        1.50      1.61 o 
   3   6   9        0.15        0.08      1.52 o 
 -10   7   9        5.09        7.50      2.81 o 
  -9   7   9        6.04        9.53      2.94 o 
  -8   7   9       24.63       24.26      4.79 o 
  -7   7   9        6.37       10.74      3.32 o 
  -6   7   9       42.05       43.75      4.19 o 
  -5   7   9       10.76        8.63      1.91 o 
  -4   7   9        5.12        3.62      1.58 o 
  -3   7   9       77.46       66.76      6.91 o 
  -2   7   9       14.67       11.60      2.98 o 
  -1   7   9        0.10       -1.08      1.44 o 
   0   7   9        2.17        5.12      2.14 o 
   1   7   9        2.86        1.28      1.39 o 
   2   7   9        0.01       -0.30      0.96 o 
   3   7   9        4.19        7.30      2.47 o 
  -9   8   9        4.86        5.67      2.59 o 
  -8   8   9        2.68        6.86      2.77 o 
  -7   8   9        4.24        2.07      1.42 o 
  -6   8   9        3.38        1.27      1.79 o 
  -5   8   9        9.62       10.54      2.10 o 
  -4   8   9       40.87       38.82      4.97 o 
  -3   8   9       16.40       13.03      3.15 o 
  -2   8   9        0.09       -1.68      1.68 o 
  -1   8   9        3.44        2.09      1.49 o 
   0   8   9       28.58       28.88      4.99 o 
   1   8   9        0.00        1.73      1.57 o 
   2   8   9        7.60       12.20      3.09 o 
   3   8   9        0.07       -0.39      0.97 o 
  -7   9   9       11.16       10.34      3.17 o 
  -6   9   9       34.00       41.70      6.77 o 
  -5   9   9        4.09        6.29      2.79 o 
  -4   9   9        9.28        4.28      1.96 o 
  -3   9   9        0.53        0.31      0.70 o 
  -2   9   9        0.21       -0.81      1.24 o 
  -1   9   9        1.30        4.25      2.00 o 
   0   9   9        0.15       -0.01      1.31 o 
  -4  10   9       43.46       54.34      8.14 o 
  -3  10   9        0.40        0.82      0.67 o 
  -2  10   9        0.00       -1.42      1.51 o 
  -1  10   9        0.12       -0.95      1.35 o 
  -4 -10  10        1.45        1.43      1.55 o 
  -3 -10  10        4.00        2.33      1.29 o 
  -2 -10  10        0.03       -0.01      1.16 o 
   1 -10  10        4.47        6.61      3.24 o 
   2 -10  10        1.50        2.39      1.40 o 
  -5  -9  10        7.02        6.11      2.03 o 
  -4  -9  10        0.07        0.36      0.83 o 
  -3  -9  10        2.77        0.69      1.15 o 
  -2  -9  10        0.86        0.92      1.31 o 
   0  -9  10        0.26        0.48      1.04 o 
   1  -9  10        0.80        0.12      0.95 o 
   2  -9  10        0.16       -0.23      0.90 o 
   3  -9  10        0.00        0.50      1.20 o 
  -7  -8  10        5.65        6.98      3.18 o 
  -6  -8  10        0.46        1.06      1.02 o 
  -5  -8  10        4.27        6.00      1.96 o 
  -4  -8  10        2.10        1.67      1.25 o 
  -3  -8  10        1.14        4.57      1.63 o 
  -2  -8  10       10.99       10.75      2.35 o 
  -1  -8  10       10.35       20.12      3.13 o 
   0  -8  10       13.95        9.71      3.42 o 
   1  -8  10       34.04       41.98      7.08 o 
   2  -8  10        6.82        4.95      2.54 o 
   3  -8  10        5.42        3.06      2.28 o 
   4  -8  10        7.09        6.81      3.12 o 
  -8  -7  10        1.62       -1.98      1.98 o 
  -7  -7  10        7.44        0.44      1.72 o 
  -5  -7  10        0.70        1.44      0.95 o 
  -4  -7  10        0.16        0.59      0.76 o 
  -3  -7  10        2.15        2.30      1.22 o 
  -2  -7  10        2.27        1.51      0.89 o 
  -1  -7  10        0.08       -0.26      1.01 o 
   0  -7  10       29.60       26.81      3.47 o 
   1  -7  10       15.21       17.56      4.30 o 
   2  -7  10       11.04       12.62      3.88 o 
   3  -7  10       18.13       17.66      4.67 o 
   4  -7  10        0.56        3.44      2.24 o 
   5  -7  10       24.74       25.54      6.23 o 
  -8  -6  10        2.16        4.53      2.85 o 
  -7  -6  10        0.47       -0.65      2.57 o 
  -6  -6  10       13.17        8.06      3.38 o 
  -5  -6  10        0.15        2.72      2.05 o 
  -4  -6  10        6.79        7.11      1.95 o 
  -3  -6  10        7.13        9.38      2.23 o 
  -2  -6  10       14.88       13.75      2.47 o 
  -1  -6  10        8.30       11.82      1.84 o 
   0  -6  10        0.26       -0.75      0.82 o 
   1  -6  10       70.01       70.21      5.31 o 
   2  -6  10       11.29        9.71      3.15 o 
   3  -6  10        3.17        3.19      2.00 o 
   4  -6  10       13.56       15.30      4.38 o 
   5  -6  10       16.57       13.52      4.33 o 
  -8  -5  10        0.35        1.50      2.09 o 
  -7  -5  10        4.69        6.96      2.21 o 
  -6  -5  10       12.67        5.21      2.19 o 
  -5  -5  10        8.90        7.84      2.02 o 
  -4  -5  10      105.19       92.30      9.13 o 
  -3  -5  10       23.73       23.44      5.80 o 
  -2  -5  10      137.71      132.60     13.61 o 
  -1  -5  10       54.72       62.05      4.00 o 
   0  -5  10        0.60        1.68      0.79 o 
   1  -5  10       86.36       99.11      5.12 o 
   2  -5  10        4.49        4.46      1.07 o 
   3  -5  10        5.76        3.50      1.90 o 
   4  -5  10       38.53       35.59      6.48 o 
   5  -5  10        8.10        5.20      2.53 o 
   6  -5  10        3.23        3.63      2.61 o 
  -9  -4  10        5.13        2.38      2.45 o 
  -8  -4  10        0.01        1.69      1.33 o 
  -7  -4  10       16.90       16.53      3.17 o 
  -6  -4  10        0.04        0.08      0.98 o 
  -5  -4  10       10.64        7.26      2.63 o 
  -4  -4  10        4.62        7.60      1.84 o 
  -3  -4  10        0.12        1.77      1.34 o 
  -2  -4  10      159.38      164.83      6.95 o 
  -1  -4  10       83.00       79.65      4.36 o 
   0  -4  10      185.01      202.12      7.02 o 
   1  -4  10       20.57       16.95      2.13 o 
   2  -4  10      120.16      110.59      5.31 o 
   3  -4  10       11.93        6.61      1.74 o 
   4  -4  10       36.19       39.09      4.29 o 
   5  -4  10        7.35        8.53      2.16 o 
   6  -4  10        2.57        0.09      1.46 o 
  -9  -3  10        5.48        1.12      1.28 o 
  -8  -3  10        1.32        0.89      0.94 o 
  -7  -3  10       13.75       16.98      4.18 o 
  -6  -3  10        0.26        1.15      0.90 o 
  -5  -3  10       13.93       17.53      4.18 o 
  -4  -3  10       26.35       26.16      4.63 o 
  -3  -3  10        0.14        0.03      0.72 o 
  -2  -3  10        1.96        2.16      0.75 o 
  -1  -3  10      167.76      180.42      6.21 o 
   0  -3  10       10.06        8.36      1.53 o 
   1  -3  10       14.13       11.67      1.71 o 
   2  -3  10       13.53       11.62      1.70 o 
   3  -3  10        2.87        2.44      0.95 o 
   4  -3  10        1.62        1.17      0.72 o 
   5  -3  10       24.90       24.07      5.32 o 
   6  -3  10        0.24       -0.79      0.79 o 
 -10  -2  10        0.96        0.87      1.25 o 
  -9  -2  10       23.73       17.57      3.45 o 
  -8  -2  10        0.38        0.49      1.31 o 
  -7  -2  10        1.44        1.19      1.29 o 
  -6  -2  10       39.44       57.95      7.28 o 
  -5  -2  10       69.94       67.94      7.65 o 
  -4  -2  10       85.94       90.28      8.72 o 
  -3  -2  10       23.38       23.51      4.29 o 
  -2  -2  10      245.32      262.54      9.81 o 
  -1  -2  10        0.67        0.88      0.54 o 
   0  -2  10      212.17      231.58      7.01 o 
   1  -2  10       57.40       56.40      3.56 o 
   2  -2  10       21.42       24.59      2.38 o 
   3  -2  10        3.85        3.10      0.93 o 
   4  -2  10        3.78        2.51      1.21 o 
   5  -2  10        9.44        9.46      2.08 o 
   6  -2  10        4.86        4.14      1.56 o 
 -10  -1  10        0.03        0.40      0.87 o 
  -9  -1  10       14.28       12.82      2.79 o 
  -8  -1  10        8.35        3.08      2.36 o 
  -7  -1  10      120.43      114.39     10.43 o 
  -6  -1  10      190.33      200.71     13.49 o 
  -5  -1  10       11.51       16.10      2.41 o 
  -4  -1  10       46.56       27.45      4.78 o 
  -3  -1  10        3.10        1.23      0.92 o 
  -2  -1  10        0.00        0.37      0.88 o 
  -1  -1  10      261.29      270.81      6.93 o 
   0  -1  10      111.81      107.57      4.62 o 
   1  -1  10       55.01       57.03      3.51 o 
   2  -1  10       12.56       15.83      1.87 o 
   3  -1  10       29.17       30.21      3.20 o 
   4  -1  10       49.35       59.93      6.48 o 
   5  -1  10        8.52        8.28      2.36 o 
   6  -1  10        2.40        2.38      1.22 o 
 -11   0  10        0.10        0.39      1.77 o 
 -10   0  10        0.40        4.05      1.63 o 
  -9   0  10        0.91       -0.74      1.71 o 
  -8   0  10        6.23        9.35      2.97 o 
  -7   0  10       31.17       43.59      6.36 o 
  -6   0  10      239.94      240.56     11.55 o 
  -5   0  10       58.13       53.02      4.09 o 
  -4   0  10        0.47       -0.30      1.50 o 
  -3   0  10       13.87       14.10      3.47 o 
  -2   0  10        9.02        4.84      2.07 o 
  -1   0  10      204.75      229.43     13.32 o 
   0   0  10       22.16       19.23      2.32 o 
   1   0  10       16.12       15.46      3.71 o 
   2   0  10      213.60      234.46     13.02 o 
   3   0  10        0.01       -1.33      1.33 o 
   4   0  10       10.10       14.27      3.34 o 
   5   0  10        4.74        2.29      1.49 o 
   6   0  10       12.78       10.55      2.16 o 
 -11   1  10        0.00        1.30      1.62 o 
 -10   1  10        0.29        1.07      1.51 o 
  -9   1  10        3.07        4.74      2.19 o 
  -8   1  10       33.03       19.05      4.17 o 
  -7   1  10       44.90       46.23      3.89 o 
  -6   1  10       13.74        7.40      1.60 o 
  -5   1  10       50.72       40.80      3.85 o 
  -4   1  10      111.44      140.86     10.70 o 
  -3   1  10      205.05      195.60     12.34 o 
  -2   1  10        0.23       -0.30      1.26 o 
  -1   1  10       60.69       76.09      7.68 o 
   0   1  10       31.08       32.70      4.99 o 
   1   1  10        3.56        4.86      2.17 o 
   2   1  10        1.47        3.22      1.41 o 
   3   1  10        1.71       -0.35      1.14 o 
   4   1  10        0.47        2.79      1.82 o 
   5   1  10        0.01       -0.62      1.14 o 
   6   1  10       10.21       11.93      3.21 o 
 -11   2  10        2.03        2.34      1.45 o 
 -10   2  10        2.34        4.97      2.45 o 
  -9   2  10        7.71        6.43      2.85 o 
  -8   2  10        6.85        9.86      1.84 o 
  -7   2  10       13.11       13.75      2.21 o 
  -6   2  10       11.92       18.95      3.71 o 
  -5   2  10       12.87        8.41      2.65 o 
  -4   2  10       26.02       30.14      4.99 o 
  -3   2  10       22.87       23.44      4.32 o 
  -2   2  10       14.95        8.24      2.67 o 
  -1   2  10       37.17       34.33      5.32 o 
   0   2  10      159.27      167.81     11.17 o 
   1   2  10        0.91        0.15      1.15 o 
   2   2  10       22.98       22.78      4.12 o 
   3   2  10       33.01       28.36      4.73 o 
   4   2  10        0.01        0.14      0.85 o 
   5   2  10        0.06       -0.08      0.80 o 
 -10   3  10        0.52        1.83      1.53 o 
  -9   3  10        1.98        2.76      2.31 o 
  -8   3  10       17.31       21.52      2.86 o 
  -7   3  10       33.52       33.81      3.62 o 
  -6   3  10        0.01       -0.58      0.69 o 
  -5   3  10        2.46        2.71      1.01 o 
  -4   3  10       34.50       29.30      4.83 o 
  -3   3  10      133.34      116.30      9.69 o 
  -2   3  10       20.83       18.59      3.89 o 
  -1   3  10        0.02       -0.71      1.08 o 
   0   3  10       16.17       15.37      3.57 o 
   1   3  10       36.58       41.27      5.80 o 
   2   3  10      124.64      132.18     10.24 o 
   3   3  10       14.78       10.13      3.03 o 
   4   3  10        3.11        4.14      1.98 o 
   5   3  10       17.75       20.62      4.34 o 
 -10   4  10        0.46        0.05      0.86 o 
  -9   4  10       49.11       57.43      4.85 o 
  -8   4  10      106.34      106.71      6.57 o 
  -7   4  10       14.11       12.21      2.32 o 
  -6   4  10        3.69        3.17      1.08 o 
  -5   4  10       34.14       40.21      4.11 o 
  -4   4  10        1.68        2.53      1.65 o 
  -3   4  10        2.25        1.51      1.18 o 
  -2   4  10        3.25        5.12      2.29 o 
  -1   4  10       58.38       53.18      6.61 o 
   0   4  10       10.05        8.80      2.64 o 
   1   4  10        3.75        2.81      1.73 o 
   2   4  10       35.01       38.93      5.67 o 
   3   4  10        1.50        2.68      1.82 o 
   4   4  10        4.55        2.17      1.47 o 
 -11   5  10        3.72        6.20      2.43 o 
 -10   5  10        5.60        5.94      2.37 o 
  -9   5  10       11.95       17.01      3.71 o 
  -8   5  10        5.04        1.95      0.96 o 
  -7   5  10        7.66        5.71      1.60 o 
  -6   5  10       51.59       57.25      4.91 o 
  -5   5  10       49.75       44.02      4.77 o 
  -4   5  10       14.82       12.74      3.30 o 
  -3   5  10       14.10        9.52      2.97 o 
  -2   5  10        0.83        7.61      2.49 o 
  -1   5  10        2.77        4.10      2.09 o 
   0   5  10       74.94       69.95      7.66 o 
   1   5  10        1.14        2.96      1.80 o 
   2   5  10        1.47        2.40      1.74 o 
   3   5  10        3.53        3.02      1.72 o 
 -10   6  10        3.32        9.27      2.95 o 
  -9   6  10       26.69       37.13      5.73 o 
  -8   6  10        7.30        6.63      2.60 o 
  -7   6  10        1.09       -0.97      0.97 o 
  -6   6  10        0.84        0.94      0.71 o 
  -5   6  10        0.96       -0.03      1.52 o 
  -4   6  10        5.32        3.60      1.75 o 
  -3   6  10       39.64       38.53      5.55 o 
  -2   6  10        7.17        6.56      2.38 o 
  -1   6  10       30.94       29.55      5.03 o 
   0   6  10        0.02        1.96      1.47 o 
   1   6  10        3.40        7.30      2.76 o 
   2   6  10       10.79       17.51      3.99 o 
   3   6  10        0.02        2.10      1.49 o 
  -9   7  10        0.83       -0.99      1.24 o 
  -8   7  10        2.65        4.28      2.24 o 
  -7   7  10        2.67        5.01      2.39 o 
  -6   7  10        1.57        1.78      0.83 o 
  -5   7  10       51.73       50.28      4.73 o 
  -4   7  10       35.35       33.19      5.14 o 
  -3   7  10       21.87       24.78      4.43 o 
  -2   7  10        1.18        0.60      0.91 o 
  -1   7  10        2.16        1.59      1.53 o 
   0   7  10       20.01       19.24      4.15 o 
   1   7  10        9.65       10.63      3.35 o 
  -8   8  10        0.66        3.99      2.33 o 
  -7   8  10       14.92       19.22      4.56 o 
  -6   8  10        0.25       -2.31      2.31 o 
  -5   8  10        7.02        6.90      1.84 o 
  -4   8  10        0.12       -0.39      1.40 o 
  -3   8  10        1.39        2.31      1.62 o 
  -2   8  10       21.28       27.42      4.76 o 
  -1   8  10       16.35       15.08      3.72 o 
   0   8  10       42.48       53.38      6.90 o 
  -6   9  10        1.15       -1.91      2.11 o 
  -5   9  10        1.35        1.38      1.73 o 
  -4   9  10       12.21       10.49      2.33 o 
  -3   9  10        1.15        4.17      2.16 o 
  -2   9  10        1.26       -0.29      1.03 o 
  -1   9  10        6.27       10.58      3.17 o 
  -3  10  10        2.76        2.67      1.96 o 
  -2  10  10        0.28        0.23      1.01 o 
   1 -10  11       10.34       10.20      3.94 o 
  -5  -9  11        1.29        2.84      1.97 o 
  -4  -9  11        0.00       -1.17      1.40 o 
  -3  -9  11        0.04       -0.98      1.15 o 
  -2  -9  11        0.23        2.96      1.76 o 
  -1  -9  11       12.58       15.57      4.42 o 
   0  -9  11       10.72       14.09      2.90 o 
   1  -9  11        3.50        3.43      2.26 o 
   2  -9  11        4.38        2.62      1.88 o 
   3  -9  11        2.42       -0.60      1.73 o 
  -6  -8  11        2.06        2.05      1.90 o 
  -5  -8  11        1.61        1.19      0.96 o 
  -4  -8  11        4.53        6.41      4.24 o 
  -3  -8  11       13.19       15.36      2.93 o 
  -2  -8  11       14.79       14.32      2.79 o 
  -1  -8  11        7.50       13.67      2.68 o 
   0  -8  11        3.27        3.98      1.28 o 
   1  -8  11        3.13        3.46      1.79 o 
   2  -8  11        2.15        1.23      1.35 o 
   3  -8  11        0.26       -1.39      2.15 o 
   4  -8  11        2.76        3.48      2.51 o 
  -6  -7  11        1.77        2.79      2.11 o 
  -5  -7  11        4.29        0.99      0.76 o 
  -4  -7  11        0.00       -0.73      1.23 o 
  -3  -7  11        0.37       -0.73      0.73 o 
  -2  -7  11        7.14        6.17      1.83 o 
  -1  -7  11       10.85        5.99      1.39 o 
   0  -7  11      136.01      148.21      6.92 o 
   1  -7  11       42.91       42.65      4.76 o 
   2  -7  11        6.29        9.09      3.49 o 
   3  -7  11        0.04        2.66      2.04 o 
   4  -7  11       21.26       24.09      5.68 o 
  -8  -6  11        0.96        5.97      3.33 o 
  -7  -6  11        9.00       10.23      3.76 o 
  -6  -6  11        6.72        6.99      3.09 o 
  -5  -6  11        0.16        0.65      2.65 o 
  -4  -6  11        0.65        1.08      1.08 o 
  -3  -6  11        0.31        1.15      0.81 o 
  -2  -6  11       14.39       19.08      3.01 o 
  -1  -6  11        0.11        0.38      0.61 o 
   0  -6  11       61.27       61.36      4.33 o 
   1  -6  11        4.01        2.36      0.95 o 
   2  -6  11        4.27        6.91      2.02 o 
   3  -6  11       40.97       35.16      4.38 o 
   4  -6  11        1.46       -0.95      2.78 o 
   5  -6  11        9.36        7.26      2.18 o 
  -8  -5  11        3.33        5.26      2.42 o 
  -7  -5  11        0.25       -0.27      1.15 o 
  -6  -5  11       16.59       20.58      5.00 o 
  -5  -5  11        0.42       -0.16      1.17 o 
  -4  -5  11       70.24       84.49      6.30 o 
  -3  -5  11       10.24        3.82      3.18 o 
  -2  -5  11        2.29        5.85      1.75 o 
  -1  -5  11        0.00       -1.03      1.05 o 
   0  -5  11       36.99       38.58      3.27 o 
   1  -5  11       15.07       16.15      2.16 o 
   2  -5  11        1.02        1.39      0.84 o 
   3  -5  11        3.82        4.57      1.61 o 
   4  -5  11        3.11        2.16      1.22 o 
   5  -5  11        0.00        1.59      1.91 o 
  -8  -4  11        4.80        4.75      2.21 o 
  -7  -4  11        0.13       -0.42      1.03 o 
  -6  -4  11        1.00       -0.76      1.23 o 
  -5  -4  11        2.56        3.33      2.35 o 
  -4  -4  11        8.90        9.41      2.10 o 
  -3  -4  11       13.84        8.34      2.00 o 
  -2  -4  11       53.32       56.57      4.95 o 
  -1  -4  11       93.95       75.34     10.21 o 
   0  -4  11       28.07       22.61      2.48 o 
   1  -4  11       47.81       47.93      3.62 o 
   2  -4  11       13.26       15.73      2.13 o 
   3  -4  11        5.20        6.06      1.23 o 
   4  -4  11       10.74       13.60      2.61 o 
   5  -4  11        0.25        2.18      1.78 o 
  -9  -3  11        0.08        2.56      1.74 o 
  -8  -3  11        4.48        6.19      2.89 o 
  -7  -3  11       12.90       17.50      4.36 o 
  -6  -3  11       11.56       18.67      4.43 o 
  -5  -3  11       20.21       24.36      4.94 o 
  -4  -3  11        0.39        2.70      1.56 o 
  -3  -3  11       66.44       64.81      5.29 o 
  -2  -3  11        3.89        3.88      1.39 o 
  -1  -3  11       40.90       48.34      4.48 o 
   0  -3  11       52.86       56.62      4.81 o 
   1  -3  11       20.91       18.07      2.21 o 
   2  -3  11       55.17       56.32      3.89 o 
   3  -3  11        2.05        1.02      0.85 o 
   4  -3  11        1.41        0.85      0.55 o 
   5  -3  11       27.46       25.25      5.66 o 
   6  -3  11        0.01        1.06      1.79 o 
  -9  -2  11        7.56       11.93      3.90 o 
  -8  -2  11        5.03        4.30      2.57 o 
  -7  -2  11       11.15       11.99      3.58 o 
  -6  -2  11        2.62        2.25      1.59 o 
  -5  -2  11       12.27       11.41      3.44 o 
  -4  -2  11       20.21       22.81      4.54 o 
  -3  -2  11        1.73        3.31      1.97 o 
  -2  -2  11       17.05       23.62      3.10 o 
  -1  -2  11       27.41       32.85      4.97 o 
   0  -2  11        5.30        5.95      1.83 o 
   1  -2  11       22.96       26.52      2.66 o 
   2  -2  11       20.07       22.21      2.39 o 
   3  -2  11        0.00        0.05      0.82 o 
   4  -2  11        0.05       -0.30      0.74 o 
   5  -2  11        0.09       -0.55      0.92 o 
   6  -2  11        1.09        4.10      2.53 o 
 -10  -1  11        0.86        1.73      2.00 o 
  -9  -1  11        3.17        7.11      3.14 o 
  -8  -1  11        8.08        4.95      2.15 o 
  -7  -1  11       10.71       15.24      3.91 o 
  -6  -1  11       58.69       67.51      8.15 o 
  -5  -1  11       27.15       14.98      3.74 o 
  -4  -1  11       29.46       32.43      5.43 o 
  -3  -1  11       15.67       19.19      4.15 o 
  -2  -1  11       15.73       17.90      3.98 o 
  -1  -1  11        3.71        2.01      1.03 o 
   0  -1  11        6.17        6.01      4.23 o 
   1  -1  11      102.85      105.43      7.09 o 
   2  -1  11       10.63       11.55      1.72 o 
   3  -1  11        0.67        1.10      0.73 o 
   4  -1  11       10.65       11.76      3.22 o 
   5  -1  11        8.23        4.50      2.08 o 
 -10   0  11        3.89        2.95      1.97 o 
  -9   0  11        0.17        0.01      1.37 o 
  -8   0  11        6.22        4.29      2.30 o 
  -7   0  11        8.16       17.66      4.36 o 
  -6   0  11      121.96      118.76     10.78 o 
  -5   0  11       68.70       55.44      4.72 o 
  -4   0  11       35.11       25.43      4.74 o 
  -3   0  11       89.26       88.31      8.87 o 
  -2   0  11        0.41       -0.07      0.84 o 
  -1   0  11        4.09        6.02      2.48 o 
   0   0  11       17.84       18.93      3.87 o 
   1   0  11        3.53        0.74      1.05 o 
   2   0  11        3.34        3.76      1.77 o 
   3   0  11       17.75       11.65      3.19 o 
   4   0  11        0.07       -1.22      1.22 o 
   5   0  11       13.21       14.34      3.47 o 
 -11   1  11        3.81        2.68      1.71 o 
 -10   1  11        3.30        2.26      1.36 o 
  -9   1  11        6.53       13.86      3.90 o 
  -8   1  11        2.88        3.15      1.82 o 
  -7   1  11       20.07       24.91      4.98 o 
  -6   1  11       10.18       11.90      3.13 o 
  -5   1  11       22.57       23.67      2.97 o 
  -4   1  11       14.51       15.09      3.76 o 
  -3   1  11       89.80       80.13      8.43 o 
  -2   1  11        8.36       10.61      3.24 o 
  -1   1  11        5.29        5.31      2.15 o 
   0   1  11        3.01       -0.06      1.06 o 
   1   1  11       16.01       17.83      3.81 o 
   2   1  11       36.93       40.91      5.85 o 
   3   1  11        4.19        7.00      2.39 o 
   4   1  11        3.60        3.60      1.77 o 
   5   1  11       11.25       16.02      3.78 o 
 -11   2  11        0.48        3.47      2.12 o 
 -10   2  11        0.24        0.56      1.53 o 
  -9   2  11       23.61       33.06      5.97 o 
  -8   2  11        1.36        3.93      1.26 o 
  -7   2  11        5.00        4.69      1.39 o 
  -6   2  11        3.03        2.19      0.85 o 
  -5   2  11       18.21       12.91      2.41 o 
  -4   2  11       16.02       14.78      3.65 o 
  -3   2  11       93.62       91.74      8.95 o 
  -2   2  11        6.85        4.43      2.54 o 
  -1   2  11       86.55      101.40      9.21 o 
   0   2  11       27.04       22.33      4.33 o 
   1   2  11       24.35       21.57      4.38 o 
   2   2  11        0.67        1.20      1.49 o 
   3   2  11       10.99        9.68      3.20 o 
   4   2  11        6.68        3.93      2.10 o 
 -10   3  11        0.31       -0.25      1.52 o 
  -9   3  11        2.50        3.60      1.34 o 
  -8   3  11       13.29       17.50      2.68 o 
  -7   3  11        0.07        0.22      1.19 o 
  -6   3  11        9.61        6.86      1.74 o 
  -5   3  11        3.63        6.34      2.40 o 
  -4   3  11        3.16        3.43      2.00 o 
  -3   3  11       17.52       14.88      3.77 o 
  -2   3  11        2.18        1.18      1.53 o 
  -1   3  11       26.14       24.45      4.49 o 
   0   3  11       19.17       21.44      4.43 o 
   1   3  11        0.34        1.10      1.25 o 
   2   3  11       47.12       54.29      6.97 o 
   3   3  11        2.17        1.92      1.35 o 
   4   3  11        0.55        4.43      2.16 o 
 -10   4  11        5.90       11.34      3.18 o 
  -9   4  11        1.55        2.90      1.23 o 
  -8   4  11       64.65       60.52      5.14 o 
  -7   4  11        0.37        0.41      1.14 o 
  -6   4  11        5.67        4.32      4.80 o 
  -5   4  11       11.87       10.83      3.30 o 
  -4   4  11        4.36        1.42      1.34 o 
  -3   4  11       50.73       47.91      6.60 o 
  -2   4  11        5.78       11.29      3.44 o 
  -1   4  11       70.80       72.24      7.85 o 
   0   4  11       18.40       21.70      4.49 o 
   1   4  11       23.72       30.91      5.31 o 
   2   4  11        1.27        2.06      1.67 o 
   3   4  11        1.21        2.36      1.88 o 
 -10   5  11        5.11        5.45      2.38 o 
  -9   5  11       36.56       64.73      7.34 o 
  -8   5  11       14.20        9.34      2.11 o 
  -7   5  11        3.81        2.81      0.96 o 
  -6   5  11       78.17       75.70      5.96 o 
  -5   5  11       19.83       14.75      2.77 o 
  -4   5  11       43.24       52.75      6.79 o 
  -3   5  11        6.38        5.72      2.57 o 
  -2   5  11       65.13       88.71      8.75 o 
  -1   5  11       33.31       35.89      5.72 o 
   0   5  11        1.12        8.24      2.77 o 
   1   5  11       68.53       70.12      8.00 o 
   2   5  11        0.03       -0.09      1.15 o 
 -10   6  11        3.13        3.70      1.98 o 
  -9   6  11       12.94       15.80      3.91 o 
  -8   6  11        1.03        0.77      1.60 o 
  -7   6  11        1.72        1.51      4.05 o 
  -6   6  11       26.82       33.08      3.99 o 
  -5   6  11        8.41        6.99      1.88 o 
  -4   6  11        0.12       -0.75      1.37 o 
  -3   6  11        6.25        3.82      1.82 o 
  -2   6  11       13.90       18.30      4.17 o 
  -1   6  11       29.58       42.37      6.19 o 
   0   6  11        0.03       -1.81      1.81 o 
   1   6  11        3.60        8.83      2.87 o 
  -8   7  11        9.47       12.37      3.47 o 
  -7   7  11        0.29        0.90      1.26 o 
  -6   7  11        8.30       15.48      2.83 o 
  -5   7  11       41.90       39.97      4.42 o 
  -4   7  11        9.65       10.37      3.19 o 
  -3   7  11        4.49        7.63      2.80 o 
  -2   7  11        3.29        0.90      0.93 o 
  -1   7  11       12.58       10.58      3.28 o 
   0   7  11        0.02        2.40      1.55 o 
  -7   8  11        1.95        2.62      1.92 o 
  -6   8  11        9.02       10.20      3.41 o 
  -5   8  11       27.10       35.25      5.75 o 
  -4   8  11        0.73        3.02      1.70 o 
  -3   8  11        4.43        0.11      1.05 o 
  -2   8  11       43.85       41.69      6.15 o 
  -1   8  11        5.95       10.79      3.29 o 
  -4   9  11        0.08        0.93      0.89 o 
  -3   9  11        1.84        0.45      0.92 o 
  -2   9  11        2.88        3.00      1.57 o 
  -4  -9  12        0.50        1.92      1.73 o 
  -3  -9  12        0.00       -1.16      1.33 o 
  -5  -8  12        0.07       -1.72      1.72 o 
  -4  -8  12        5.63        6.67      2.05 o 
  -3  -8  12        0.02        1.13      1.97 o 
  -2  -8  12        4.18        4.68      3.79 o 
  -1  -8  12        2.66        4.98      2.38 o 
   0  -8  12       14.69       19.06      4.92 o 
  -5  -7  12        2.95        2.57      1.37 o 
  -4  -7  12        5.39        5.44      1.97 o 
  -3  -7  12        3.27        1.69      2.54 o 
  -2  -7  12        0.32        1.97      1.34 o 
  -1  -7  12       14.08       12.77      4.18 o 
   0  -7  12        3.19        6.21      2.87 o 
   1  -7  12        8.74       10.11      3.28 o 
   2  -7  12        3.38        1.66      1.99 o 
   3  -7  12        3.43        0.04      1.34 o 
  -6  -6  12        1.21        2.56      2.02 o 
  -5  -6  12        3.79        7.01      2.02 o 
  -4  -6  12        2.81        2.01      1.09 o 
  -3  -6  12        5.78       13.72      2.76 o 
  -2  -6  12        0.06       -0.99      0.99 o 
  -1  -6  12       12.04       11.90      2.53 o 
   0  -6  12        5.51        6.91      1.73 o 
   1  -6  12        3.07        6.49      2.88 o 
   2  -6  12        0.70        1.62      1.46 o 
   3  -6  12        8.36        9.40      2.38 o 
   4  -6  12        1.97        0.43      2.00 o 
  -7  -5  12        5.71       10.11      3.89 o 
  -6  -5  12        0.63        1.07      1.78 o 
  -5  -5  12        7.17        1.73      1.66 o 
  -4  -5  12        6.12        8.58      3.17 o 
  -3  -5  12        3.16       -0.18      1.01 o 
  -2  -5  12        2.14        4.79      2.40 o 
  -1  -5  12        0.16       -1.15      1.15 o 
   0  -5  12       65.35       72.75      5.86 o 
   1  -5  12        2.52        2.45      2.37 o 
   2  -5  12        0.45        0.24      0.84 o 
   3  -5  12        8.98        8.71      3.09 o 
   4  -5  12        0.89        1.63      1.09 o 
  -8  -4  12       18.66       21.17      5.19 o 
  -7  -4  12        2.17        0.57      1.41 o 
  -6  -4  12        5.66        0.65      0.92 o 
  -5  -4  12       13.70        9.61      3.39 o 
  -4  -4  12        0.29        1.29      1.36 o 
  -3  -4  12       50.15       45.86      8.89 o 
  -2  -4  12        9.08       12.66      2.55 o 
  -1  -4  12       43.94       42.50      4.48 o 
   0  -4  12        0.04        1.42      1.05 o 
   1  -4  12        1.32        3.34      1.43 o 
   2  -4  12       37.08       38.91      4.13 o 
   3  -4  12        0.38        2.17      1.40 o 
   4  -4  12        5.96        7.26      3.30 o 
  -8  -3  12        4.17        2.81      2.22 o 
  -7  -3  12        1.83        3.10      2.25 o 
  -6  -3  12        0.04        4.41      2.36 o 
  -5  -3  12        0.25        3.77      2.40 o 
  -4  -3  12        0.73       -0.22      1.50 o 
  -3  -3  12       19.21       26.35      5.23 o 
  -2  -3  12       15.94       21.53      3.19 o 
  -1  -3  12       55.86       47.66      6.34 o 
   0  -3  12       10.59       18.60      4.16 o 
   1  -3  12       16.14       20.97      4.43 o 
   2  -3  12        0.95       -0.75      0.84 o 
   3  -3  12        3.15        2.46      2.38 o 
  -9  -2  12        4.98       10.89      3.94 o 
  -8  -2  12        0.10       -0.51      1.23 o 
  -7  -2  12        8.63        8.28      3.48 o 
  -6  -2  12        0.07       -0.72      1.83 o 
  -5  -2  12        5.80        6.65      2.56 o 
  -4  -2  12        7.57       10.69      3.52 o 
  -3  -2  12       13.06       15.76      4.02 o 
  -2  -2  12        5.07        1.92      1.54 o 
  -1  -2  12        0.07       -0.24      0.69 o 
   0  -2  12       33.23       41.87      4.31 o 
   1  -2  12        3.15        1.28      1.56 o 
   2  -2  12        0.06        0.21      0.80 o 
   3  -2  12        2.64        1.90      1.86 o 
   4  -2  12       10.62       11.95      3.28 o 
  -9  -1  12        7.17        5.75      2.58 o 
  -8  -1  12       11.59       18.34      4.71 o 
  -7  -1  12        2.00        0.40      1.55 o 
  -6  -1  12        0.66        0.38      1.01 o 
  -5  -1  12        9.53        5.50      2.38 o 
  -4  -1  12       13.21       11.24      3.49 o 
  -3  -1  12       22.53       23.94      4.94 o 
  -2  -1  12        2.74       -1.41      1.41 o 
  -1  -1  12        4.01        3.85      1.97 o 
   0  -1  12       17.39       19.94      4.31 o 
   1  -1  12       33.30       32.28      5.30 o 
   2  -1  12        9.60       11.30      3.14 o 
   3  -1  12       13.03       13.74      3.54 o 
   4  -1  12        0.26        1.59      1.38 o 
 -10   0  12        3.37        7.30      2.95 o 
  -9   0  12        4.90        3.99      2.52 o 
  -8   0  12       14.56       26.64      5.58 o 
  -7   0  12        0.00       -1.56      1.92 o 
  -6   0  12       13.60        6.98      2.76 o 
  -5   0  12        8.41       11.79      3.84 o 
  -4   0  12        0.01        1.81      1.81 o 
  -3   0  12       15.91       14.06      3.85 o 
  -2   0  12        0.70        1.58      1.19 o 
  -1   0  12       16.07       21.57      4.49 o 
   0   0  12      117.88      128.49     10.88 o 
   1   0  12       52.30       48.76      6.61 o 
   2   0  12       14.22       19.06      4.16 o 
   3   0  12        0.02        5.00      2.40 o 
   4   0  12        5.66        6.29      2.29 o 
 -10   1  12        5.01       17.35      4.78 o 
  -9   1  12        6.27       18.50      4.78 o 
  -8   1  12       11.03       10.50      3.65 o 
  -7   1  12        8.57       17.82      4.61 o 
  -6   1  12        2.00        3.44      1.25 o 
  -5   1  12       37.24       38.99      6.46 o 
  -4   1  12        8.17        5.05      2.71 o 
  -3   1  12       25.50       29.71      5.40 o 
  -2   1  12        2.79        8.86      2.87 o 
  -1   1  12       10.92        8.16      2.94 o 
   0   1  12       41.23       51.23      6.83 o 
   1   1  12        0.45        0.56      1.22 o 
   2   1  12        0.17       -1.73      1.73 o 
   3   1  12       18.60       18.44      4.16 o 
   4   1  12        1.76        1.01      1.52 o 
 -10   2  12       11.83        7.32      3.25 o 
  -9   2  12        1.99        4.98      2.55 o 
  -8   2  12        0.12        2.53      1.40 o 
  -7   2  12        5.32        4.97      1.71 o 
  -6   2  12       55.79       65.92      5.45 o 
  -5   2  12        1.08       -1.14      1.15 o 
  -4   2  12       20.15       20.22      4.65 o 
  -3   2  12       40.25       50.39      7.11 o 
  -2   2  12      118.63      138.76     11.49 o 
  -1   2  12        3.20        3.44      1.81 o 
   0   2  12       10.08       23.20      4.57 o 
   1   2  12        8.30       13.82      3.61 o 
   2   2  12        0.91        1.31      1.52 o 
   3   2  12        4.08        7.15      2.82 o 
 -10   3  12        2.40       -1.47      1.72 o 
  -9   3  12       16.39       22.46      5.20 o 
  -8   3  12        9.50       17.18      2.80 o 
  -7   3  12        2.06        0.32      0.81 o 
  -6   3  12       23.72       28.01      5.36 o 
  -5   3  12        0.69        0.90      1.09 o 
  -4   3  12        0.01       -0.31      1.10 o 
  -3   3  12       16.35       23.05      4.72 o 
  -2   3  12       14.90       22.01      4.71 o 
  -1   3  12        0.44       -2.08      2.08 o 
   0   3  12       55.27       42.91      6.47 o 
   1   3  12       54.32       61.41      7.66 o 
   2   3  12        7.21       12.43      3.51 o 
  -9   4  12        2.82        1.33      1.09 o 
  -8   4  12        3.96        9.05      2.09 o 
  -7   4  12       21.81       33.27      8.89 o 
  -6   4  12       19.07       20.13      6.11 o 
  -5   4  12       15.38       17.46      4.29 o 
  -4   4  12        0.26        1.75      1.65 o 
  -3   4  12        9.96       18.08      4.16 o 
  -2   4  12       61.08       61.07      7.61 o 
  -1   4  12        1.16        3.34      2.58 o 
   0   4  12       47.26       53.58      7.17 o 
   1   4  12        4.15        4.03      2.32 o 
   2   4  12        1.57       -0.63      1.28 o 
  -9   5  12        3.20        4.59      2.36 o 
  -8   5  12        0.14        2.75      1.62 o 
  -7   5  12       24.32       23.81      3.53 o 
  -6   5  12        1.04       -0.53      0.71 o 
  -5   5  12        3.90        9.85      3.23 o 
  -4   5  12       16.23       16.57      4.20 o 
  -3   5  12        6.82        3.65      1.71 o 
  -2   5  12       28.12       36.75      6.08 o 
  -1   5  12        6.13        7.37      2.63 o 
   0   5  12        1.85        1.70      1.50 o 
   1   5  12        0.14       -1.37      1.37 o 
  -9   6  12        0.65        3.04      2.04 o 
  -8   6  12        2.33        1.05      0.85 o 
  -7   6  12        4.53        3.87      2.97 o 
  -6   6  12        6.56        6.59      1.98 o 
  -5   6  12       10.27       11.58      3.58 o 
  -4   6  12       23.75       22.47      4.68 o 
  -3   6  12        5.93        7.59      2.82 o 
  -2   6  12       12.20       12.35      3.58 o 
  -1   6  12        0.09       -0.77      1.36 o 
   0   6  12        0.04       -1.39      1.47 o 
  -7   7  12        0.52        1.25      1.09 o 
  -6   7  12       19.21       17.17      2.99 o 
  -5   7  12        4.42        4.80      1.60 o 
  -4   7  12        8.17        6.90      2.67 o 
  -3   7  12        0.04       -0.15      0.99 o 
  -2   7  12        2.25       -1.25      1.51 o 
  -1   7  12        3.72        0.92      1.11 o 
  -5   8  12        9.99       13.85      3.69 o 
  -4   8  12        1.01        3.03      1.74 o 
  -3   8  12        0.72        1.07      1.37 o 
  -4   9  12        0.04       -0.03      1.17 o 
  -3  -8  13        0.06       -2.36      2.36 o 
  -2  -8  13        1.55        0.44      1.27 o 
  -4  -7  13        1.08       -0.93      1.32 o 
  -3  -7  13        2.18        2.87      1.30 o 
  -2  -7  13        5.41        2.59      1.39 o 
  -1  -7  13        3.67        4.42      2.42 o 
  -5  -6  13        0.30        1.85      1.21 o 
  -4  -6  13        2.55        1.22      1.27 o 
  -3  -6  13        0.80       -1.71      2.77 o 
  -2  -6  13        1.31        0.69      0.76 o 
  -1  -6  13        0.61        1.45      1.97 o 
   0  -6  13        0.64        0.94      3.01 o 
   1  -6  13       12.81       14.62      4.01 o 
  -6  -5  13        3.98        4.97      2.45 o 
  -5  -5  13        2.26       -0.18      1.13 o 
  -4  -5  13        2.18        4.44      1.38 o 
  -3  -5  13        0.91       -0.20      0.94 o 
  -2  -5  13        0.48        1.32      2.25 o 
  -1  -5  13        3.62        1.10      1.01 o 
   0  -5  13        1.56       -0.68      0.97 o 
   1  -5  13        1.52        0.59      1.91 o 
   2  -5  13        4.24        4.41      2.30 o 
   3  -5  13        0.18        0.44      1.36 o 
  -7  -4  13        0.00        4.86      3.19 o 
  -6  -4  13        0.42       -0.91      1.09 o 
  -5  -4  13        4.31        0.68      1.41 o 
  -4  -4  13        0.45        1.71      1.31 o 
  -3  -4  13       10.31       17.11      3.09 o 
  -2  -4  13        0.81        1.84      1.27 o 
  -1  -4  13        0.03        0.02      2.49 o 
   0  -4  13        0.09       -0.15      0.85 o 
   1  -4  13        0.00        1.00      1.18 o 
   2  -4  13        1.23        2.81      1.10 o 
   3  -4  13        0.72       -0.99      1.28 o 
  -7  -3  13        2.84        0.86      1.35 o 
  -6  -3  13        0.35        1.28      1.22 o 
  -5  -3  13        0.40        3.70      2.59 o 
  -4  -3  13        0.26        0.47      1.29 o 
  -3  -3  13        4.63        5.43      2.77 o 
  -2  -3  13        6.41        6.66      3.21 o 
  -1  -3  13        0.51        1.94      1.85 o 
   0  -3  13       30.62       28.23      3.74 o 
   1  -3  13        6.00        4.59      2.12 o 
   2  -3  13       29.04       36.11      4.12 o 
   3  -3  13        2.91        3.13      1.33 o 
  -8  -2  13        2.21        3.12      2.10 o 
  -7  -2  13       13.18       27.71      6.00 o 
  -6  -2  13        2.02        3.05      2.18 o 
  -5  -2  13        0.76       -0.25      1.53 o 
  -4  -2  13       14.82       24.47      5.24 o 
  -3  -2  13        5.67        5.05      2.39 o 
  -2  -2  13        7.89       13.11      3.92 o 
  -1  -2  13       21.07       26.55      5.25 o 
   0  -2  13       11.76       14.58      4.34 o 
   1  -2  13        8.63       10.82      2.20 o 
   2  -2  13        0.53       -0.86      1.87 o 
   3  -2  13       10.81        9.42      2.96 o 
  -8  -1  13        1.22        3.37      2.28 o 
  -7  -1  13        7.29        5.00      2.65 o 
  -6  -1  13        4.28        4.86      2.53 o 
  -5  -1  13       12.54       18.66      4.58 o 
  -4  -1  13       22.01       29.62      5.77 o 
  -3  -1  13        0.00        2.32      1.84 o 
  -2  -1  13        1.66        1.43      1.61 o 
  -1  -1  13       37.01       33.43      5.89 o 
   0  -1  13        5.85        5.15      2.54 o 
   1  -1  13        6.44       10.51      3.19 o 
   2  -1  13        4.48        2.82      1.62 o 
   3  -1  13        7.13        5.74      2.32 o 
   4  -1  13        5.84        2.60      1.63 o 
  -9   0  13        2.45        5.34      2.84 o 
  -8   0  13        8.77       12.89      4.21 o 
  -7   0  13        2.92        2.94      2.63 o 
  -6   0  13        0.62       -1.02      1.38 o 
  -5   0  13       33.59       43.58      7.08 o 
  -4   0  13        9.92       11.79      3.53 o 
  -3   0  13       13.17       14.70      3.96 o 
  -2   0  13        1.30        6.62      2.89 o 
  -1   0  13       16.84       22.46      4.78 o 
   0   0  13        2.47        5.11      2.84 o 
   1   0  13        0.16       -1.95      1.95 o 
   2   0  13       13.54       15.44      3.88 o 
   3   0  13        4.96        3.18      2.12 o 
  -9   1  13        0.11       -2.59      2.59 o 
  -8   1  13       25.99       17.99      4.77 o 
  -7   1  13        0.24        0.19      1.46 o 
  -6   1  13        2.38        3.66      2.42 o 
  -5   1  13       74.73       81.55      9.46 o 
  -4   1  13        0.03       -2.55      2.55 o 
  -3   1  13        0.03       -0.17      1.17 o 
  -2   1  13       24.77       21.96      4.92 o 
  -1   1  13        3.14        0.98      1.75 o 
   0   1  13       37.50       38.66      6.23 o 
   1   1  13        0.93        3.66      2.24 o 
   2   1  13        4.45        3.64      1.95 o 
  -9   2  13        0.26       -0.32      0.86 o 
  -8   2  13        3.25       -0.27      1.58 o 
  -7   2  13        0.56        0.05      1.22 o 
  -6   2  13       32.26       36.54      4.18 o 
  -5   2  13        8.25        8.55      3.18 o 
  -4   2  13        4.52        1.46      1.15 o 
  -3   2  13        8.69       11.31      3.77 o 
  -2   2  13       19.56       14.27      3.84 o 
  -1   2  13        5.38        6.47      2.72 o 
   0   2  13        6.13        4.28      2.20 o 
   1   2  13        3.69        1.64      1.29 o 
   2   2  13        0.00       -1.49      1.49 o 
 -10   3  13        3.85        7.63      3.31 o 
  -9   3  13        2.74        0.19      1.33 o 
  -8   3  13        6.89        9.01      3.39 o 
  -7   3  13        0.18        0.20      0.85 o 
  -6   3  13       22.93       23.98      5.21 o 
  -5   3  13        0.36       -0.20      1.68 o 
  -4   3  13        3.32        1.76      1.14 o 
  -3   3  13       20.18       21.06      4.79 o 
  -2   3  13        0.45       -1.57      1.57 o 
  -1   3  13        9.46        1.95      1.60 o 
   0   3  13       10.19        9.84      3.74 o 
   1   3  13        6.30        4.74      2.61 o 
  -9   4  13        0.97       -0.88      1.87 o 
  -8   4  13        0.07        1.46      0.93 o 
  -7   4  13        0.14        0.82      1.08 o 
  -6   4  13        3.62        4.15      2.09 o 
  -5   4  13       14.14       16.85      4.34 o 
  -4   4  13        1.58       -0.15      1.54 o 
  -3   4  13       27.23       29.40      5.65 o 
  -2   4  13        0.69        0.13      0.95 o 
  -1   4  13        0.58        0.22      1.13 o 
   0   4  13        4.23        3.56      2.33 o 
  -9   5  13        0.03        0.71      1.66 o 
  -8   5  13        2.61        3.74      1.60 o 
  -7   5  13       47.28       58.10      5.61 o 
  -6   5  13        2.27        2.24      1.16 o 
  -5   5  13       12.21        8.85      3.09 o 
  -4   5  13        6.49       11.43      3.41 o 
  -3   5  13        1.42        3.36      2.08 o 
  -2   5  13       10.46       15.27      4.22 o 
  -1   5  13        1.75        2.33      1.71 o 
  -8   6  13       31.56       39.88      4.74 o 
  -7   6  13       18.42       20.69      3.69 o 
  -6   6  13        1.23        0.25      1.30 o 
  -5   6  13        3.91        4.24      2.03 o 
  -4   6  13        8.62        9.81      3.34 o 
  -3   6  13        9.55       12.90      3.78 o 
  -2   6  13       12.09        8.59      3.14 o 
  -7   7  13        4.87        2.91      2.06 o 
  -6   7  13        0.18        3.13      2.01 o 
  -5   7  13        3.81        4.74      2.40 o 
  -4   7  13        6.00        6.30      2.76 o 
  -5   8  13       10.70       15.48      4.14 o 
  -3  -7  14        0.35       -0.65      1.68 o 
  -2  -7  14        0.19        0.11      2.02 o 
  -4  -6  14        0.33       -0.50      1.57 o 
  -3  -6  14        0.16       -0.81      1.50 o 
  -2  -6  14        8.04        8.29      3.27 o 
  -1  -6  14        0.00       -1.30      1.71 o 
  -5  -5  14        0.02       -0.33      1.59 o 
  -4  -5  14        0.64        1.60      1.43 o 
  -3  -5  14        0.85        2.03      3.55 o 
  -2  -5  14        4.04        7.30      2.13 o 
  -1  -5  14        0.65        2.65      1.31 o 
   0  -5  14        0.09       -1.20      1.22 o 
  -5  -4  14        3.75        1.11      1.20 o 
  -4  -4  14        1.68        2.09      1.81 o 
  -3  -4  14        4.90        7.61      3.18 o 
  -2  -4  14        1.73        1.27      1.10 o 
  -1  -4  14       13.86       24.45      3.72 o 
   0  -4  14        0.85        1.23      2.62 o 
   1  -4  14       27.22       26.03      3.75 o 
   2  -4  14        4.29        5.77      2.77 o 
  -6  -3  14        1.68        3.19      2.06 o 
  -5  -3  14       15.16       22.20      5.36 o 
  -4  -3  14        0.79       -2.44      2.44 o 
  -3  -3  14        0.12        1.03      1.29 o 
  -2  -3  14       14.07       19.96      4.83 o 
  -1  -3  14        0.02        2.62      1.50 o 
   0  -3  14       18.12       13.13      2.73 o 
   1  -3  14        0.76        1.46      1.17 o 
   2  -3  14        0.44        2.87      1.40 o 
  -7  -2  14        8.73       17.68      4.80 o 
  -6  -2  14        2.55        3.38      2.17 o 
  -5  -2  14        2.05        2.53      2.14 o 
  -4  -2  14        4.86       10.07      3.50 o 
  -3  -2  14        0.14       -1.44      2.08 o 
  -2  -2  14       26.52       27.81      5.83 o 
  -1  -2  14        5.13        3.62      2.24 o 
   0  -2  14        0.48       -0.50      1.36 o 
   1  -2  14        1.57        2.97      1.98 o 
   2  -2  14        1.16       -1.64      1.64 o 
  -7  -1  14        0.00       -0.93      1.59 o 
  -6  -1  14       12.40       10.72      3.68 o 
  -5  -1  14        0.00        3.58      2.69 o 
  -4  -1  14       28.69       36.03      6.66 o 
  -3  -1  14        0.82        1.33      1.19 o 
  -2  -1  14        0.06        4.05      2.31 o 
  -1  -1  14       23.37       21.67      5.02 o 
   0  -1  14        0.05        0.22      1.13 o 
   1  -1  14       15.69       17.60      4.28 o 
   2  -1  14        0.07       -0.11      0.94 o 
  -7   0  14        0.09        2.81      2.21 o 
  -6   0  14       13.09       13.41      4.25 o 
  -5   0  14        3.16        5.98      3.22 o 
  -4   0  14        0.02       -2.09      2.09 o 
  -3   0  14        7.53        9.03      3.35 o 
  -2   0  14       24.50       30.09      6.05 o 
  -1   0  14       27.28       30.80      5.92 o 
   0   0  14        0.40        1.87      1.77 o 
   1   0  14        0.11        1.04      1.56 o 
  -8   1  14        4.54        5.13      2.54 o 
  -7   1  14        0.01        4.45      2.14 o 
  -6   1  14        0.43        1.36      1.27 o 
  -5   1  14       12.85       16.11      4.47 o 
  -4   1  14        2.29        2.42      2.27 o 
  -3   1  14        7.14       13.47      3.96 o 
  -2   1  14        4.53        4.55      2.35 o 
  -1   1  14        4.29        5.76      2.87 o 
   0   1  14        2.63        2.56      1.68 o 
   1   1  14        8.53       14.50      4.11 o 
  -8   2  14        2.84        4.18      2.77 o 
  -7   2  14        2.36        0.98      1.81 o 
  -6   2  14        6.03       13.74      4.14 o 
  -5   2  14        9.90       12.31      4.05 o 
  -4   2  14       18.79       23.01      5.36 o 
  -3   2  14        0.46       -0.76      1.77 o 
  -2   2  14       23.08       31.58      5.98 o 
  -1   2  14        1.41        2.15      2.00 o 
   0   2  14        0.15        1.47      1.58 o 
  -8   3  14        3.98        5.90      2.69 o 
  -7   3  14        5.11        6.94      3.20 o 
  -6   3  14        0.61        1.69      0.97 o 
  -5   3  14        0.91        0.60      1.15 o 
  -4   3  14       12.43        8.53      3.21 o 
  -3   3  14        3.90        2.16      1.52 o 
  -2   3  14        1.44        4.58      2.60 o 
  -1   3  14       11.09       10.03      3.56 o 
  -8   4  14       14.34       17.14      4.77 o 
  -7   4  14        6.31        6.20      2.16 o 
  -6   4  14        8.38        1.37      3.82 o 
  -5   4  14       13.80       28.52      5.88 o 
  -4   4  14        5.21        3.85      2.43 o 
  -3   4  14        7.09       11.06      3.70 o 
  -2   4  14        7.70       12.02      3.89 o 
  -8   5  14        1.35       -0.33      1.49 o 
  -7   5  14        3.25        5.34      1.90 o 
  -6   5  14        1.22        2.22      1.31 o 
  -5   5  14        0.84        2.88      1.58 o 
  -4   5  14        6.87        6.97      3.20 o 
  -7   6  14        8.33       16.99      4.68 o 
  -6   6  14        1.03       -1.85      2.05 o 
  -2  -5  15        0.01       -2.02      2.52 o 
  -1  -5  15        1.29        1.08      1.53 o 
  -3  -4  15        7.78        4.85      2.60 o 
  -2  -4  15        0.03        2.56      2.56 o 
  -1  -4  15        7.60       16.22      4.67 o 
   0  -4  15        0.27       -1.69      1.71 o 
  -4  -3  15        0.06        0.44      1.48 o 
  -3  -3  15        6.97       10.39      3.70 o 
  -2  -3  15        1.52        1.19      1.03 o 
  -1  -3  15        0.29       -1.95      2.22 o 
   0  -3  15        1.17        1.32      1.45 o 
  -4  -2  15        3.00        6.41      3.02 o 
  -3  -2  15        0.15        0.84      1.34 o 
  -2  -2  15       13.07       16.98      4.74 o 
  -1  -2  15        0.60        3.19      2.06 o 
   0  -2  15        1.97        1.21      1.39 o 
  -5  -1  15        3.81        2.46      2.13 o 
  -4  -1  15        3.70        9.71      3.89 o 
  -3  -1  15        9.62       16.12      4.44 o 
  -2  -1  15       13.87       10.29      3.64 o 
  -1  -1  15        0.29        0.00      1.40 o 
  -5   0  15        0.56        1.64      1.63 o 
  -4   0  15        0.34        0.76      2.05 o 
  -3   0  15       20.38       30.31      6.26 o 
  -2   0  15        1.31        2.47      1.89 o 
  -1   0  15        2.93       -0.38      1.47 o 
  -5   1  15        4.45        5.89      3.07 o 
  -4   1  15        0.00       -1.92      1.92 o 
  -3   1  15       16.54       24.99      5.67 o 
  -2   1  15        5.32        7.10      3.13 o 
  -5   2  15        3.57        3.49      2.12 o 
  -4   2  15        5.09        9.34      3.52 o 
  -6   4  15        0.45       -1.78      1.78 o 
                                                 
